# Supplementary material for: Stigma and Ebola survivorship in Liberia: Results from a longitudinal cohort study
Source: PLoS One. 2018 Nov 28;13(11):e0206595. doi: 10.1371/journal.pone.0206595 (PMC6261413; doi:10.1371/journal.pone.0206595)
Supplement: S1 Dataset — (XLSX) [file pone.0206595.s001.xlsx]

## Sheet: Raw data
Demographics.SubjectID	Gen	Age.at.Visit	Weeks.in.study	Stigma1	Stigma2	Stigma3	Stigma4	Stigma5	Stigma6	Stigma7	Stigma8	Stigma9	Stigma10	Stigma11	Stigma12	Stigma13	Stigma14	Stigma15	Stigma16		CODE
11001	W	24	0	1	1	1	1	1	2	2	2	1	1	1	1	1	2	1	1		Stigma 1	I have been hurt by how people reacted to learning I had Ebola.
11002	W	24	12	2	2	2	2	2	2	2	2	2	2	2	2	2	2	2	2		stigma 2	I have stopped socializing with some people because of their reactions of my having had Ebola.
11003	W	24	24	2	2	2	2	2	2	2	2	2	2	2	2	2	2	2	2		stigma 3	I have lost friends because I had Ebola.
11004	W	25	36	2	2	2	1	1	2	2	2	2	2	2	2	2	2	2	2		stigma 4	I am very careful who I tell that I had Ebola.
11005	W	25	48	2	2	2	2	2	2	2	2	2	2	2	2	2	2	2	2		stigma 5	I worry that people who know I have had Ebola will tell others.
11006	W	25	60	2	1	1	1	1	2	2	2	1	1	1	1	2	2	1	1		stigma 6	I fell that I am not as good as a person as others because I had Ebola.
11007	W	25	72	1	1	1	1	1	1	1	2	1	1	1	1	1	1	1	1		stigma 7	Having had Ebola makes me feel unclean.
11008	M	32	0	1	1	1	1	1	1	2	2	2	1	1	1	1	2	1	1		stigma 8	Having Ebola makes me feel that I am a bad person
11009	M	32	12	2	2	2	2	2	2	2	2	2	2	2	2	2	2	2	2		stigma 9	Most people think that a person who has had Ebola is disgusting.
11010	M	32	24	2	2	2	2	2	2	2	2	2	2	1	2	2	2	2	2		stigma 10	Most people are afraid of a person who has had Ebola.
11011	M	32	36	2	2	2	2	2	2	2	2	2	2	2	2	2	2	2	2		stigma 11	Most people who have had Ebola are rejected when others find out.
11012	M	33	60	2	2	2	2	2	2	2	2	2	2	2	2	2	2	2	2		stigma 12	People I know would treat someone who has had Ebola as an outcast.
11013	M	33	72	2	2	2	2	2	2	2	2	2	2	2	2	2	2	2	2		stigma 13	People I know would be uncomfortable around someone who has had Ebola
11014	W	26	0	1	1	1	1	1	1	1	1	1	1	1	1	1	1	1	1		stigma 14	People I know would believe that a person who has had Ebola is dirty
11015	W	26	12	2	2	2	2	2	2	2	2	2	2	2	2	2	2	2	2		stigma 15	People I know would reject someone who has had Ebola
11016	W	26	24	2	2	2	2	2	2	2	2	2	2	2	2	2	2	2	2		stigma 16	People I know would not want someone who has had Ebola around their children.
11017	W	26	36	2	2	2	2	2	2	2	2	2	2	2	2	2	2	2	2		1 - YES
11018	W	27	48	2	2	2	2	2	2	2	2	2	2	2	2	2	2	2	2		2- NO
11019	W	27	60	2	2	2	2	2	2	2	2	2	2	2	2	2	2	2	2
11020	W	27	72	2	2	2	2	2	2	2	2	2	2	2	2	2	2	2	2
11021	M	36	0	1	1	1	1	1	1	1	1	1	1	1	1	1	1	1	1
11022	M	37	12	2	2	2	2	2	2	2	2	2	2	2	2	2	2	2	2
11023	M	37	24	1	2	2	1	1	2	2	2	2	2	2	2	2	2	2	2
11024	M	37	36	2	2	2	1	1	2	2	2	2	2	2	2	2	2	2	2
11025	M	37	48	2	2	2	2	2	2	2	2	2	2	2	2	2	2	2	2
11026	M	38	60	2	2	2	2	2	2	2	2	2	2	2	2	2	2	2	2
11027	M	38	72	2	2	2	2	2	2	2	2	2	2	2	2	2	2	2	2
11028	W	49	0	1	1	1	1	2	2	2	2	2	1	1	1	1	2	1	1
11029	W	49	12	1	1	1	1	1	1	1	2	2	1	1	1	1	2	1	1
11030	W	49	36	2	2	2	2	2	2	2	2	2	2	2	2	2	2	2	2
11031	W	50	48	1	1	1	1	1	2	2	2	2	1	2	2	1	2	2	1
11032	W	50	60	1	2	1	1	1	2	2	2	2	1	1	2	1	1	1	1
11033	W	50	84	1	1	1	1	1	2	2	2	1	1	1	1	1	1	1	1
11034	M	36	0	1	1	1	2	2	2	2	2	2	1	1	1	1	2	1	1
11035	M	36	12	2	2	2	2	2	2	2	2	2	2	2	2	2	2	2	2
11036	M	36	24	2	2	2	2	1	1	2	2	2	2	2	2	2	2	2	2
11037	M	36	36	2	2	2	2	2	2	2	2	2	2	2	2	2	2	2	2
11038	M	37	48	2	2	2	2	2	2	2	2	2	2	2	2	2	2	2	2
11039	M	37	60	2	2	2	2	2	2	2	2	2	2	2	2	2	2	2	2
11040	M	37	72	2	2	2	2	2	2	2	2	2	2	2	2	2	2	2	2
11041	M	26	0	2	2	2	1	2	2	2	2	2	1	2	2	1	2	2	1
11042	M	26	12	2	2	2	2	2	2	2	2	2	2	2	2	2	2	2	2
11043	M	27	36	2	2	2	2	2	2	2	2	2	2	2	2	2	2	2	2
11044	M	27	48	2	2	2	2	2	2	2	2	2	2	2	2	2	2	2	2
11045	M	27	72	2	2	2	2	2	2	2	2	2	2	2	2	2	2	2	2
11046	M	28	84	2	2	2	1	1	2	2	2	2	2	2	2	2	2	2	2
11047	M	35	0	1	1	1	1	1	2	2	2	2	1	1	2	1	2	1	1
11048	M	36	36	2	2	2	2	2	2	2	2	2	2	2	2	2	2	2	2
11049	M	36	48	2	2	2	1	1	2	2	2	2	2	2	2	2	2	2	2
11050	M	36	60	2	2	2	2	2	2	2	2	2	2	2	2	2	2	2	2
11051	M	36	72	2	2	2	2	2	2	2	2	2	2	2	2	2	2	2	2
11052	M	37	84	2	2	2	2	2	2	2	2	2	2	2	2	2	2	2	2
11053	M	37	96	2	2	2	2	2	2	2	2	2	2	2	2	2	2	2	2
11054	W	32	0	1	1	1	1	1	1	1	1	2	1	1	1	1	2	1	1
11055	W	33	36	1	1	1	1	1	1	1	1	1	1	1	1	1	1	1	1
11056	W	33	48	1	1	1	1	1	2	2	2	2	2	2	2	2	2	2	2
11057	W	33	60	1	1	1	1	1	2	2	2	1	1	1	1	1	1	1	1
11058	W	33	72	1	1	1	1	1	1	2	2	1	1	1	1	1	1	1	1
11059	W	34	84	1	1	1	1	1	2	2	2	1	1	1	1	1	1	1	1
11060	W	24	0	1	1	1	1	2	2	2	2	2	1	1	1	1	2	2	1
11061	W	25	12	2	2	2	2	2	2	2	2	2	2	2	2	2	2	2	2
11062	W	25	24	2	2	2	2	2	2	2	2	2	2	2	2	2	2	2	2
11063	W	25	36	2	2	2	2	2	2	2	2	2	2	2	2	2	2	2	2
11064	W	26	60	2	2	2	2	2	2	2	2	2	2	2	2	2	2	2	2
11065	W	26	72	2	2	2	2	2	2	2	2	2	2	2	2	2	2	2	2
11066	W	26	84	2	2	2	1	1	2	2	2	2	2	2	2	2	2	2	2
11067	W	26	96	2	2	2	1	1	2	2	2	2	2	2	2	2	2	2	2
11068	M	27	0	2	1	1	1	1	1	2	2	2	1	1	2	1	2	1	1
11069	M	27	12	2	2	2	2	2	2	2	2	2	2	2	2	2	2	2	2
11070	M	28	24	1	1	1	1	1	2	2	2	2	1	2	2	1	2	2	1
11071	M	28	48	2	2	2	2	2	2	2	2	2	2	2	2	2	2	2	2
11072	M	28	60	2	2	2	2	2	2	2	2	2	2	2	2	2	2	2	2
11073	M	29	84	2	2	2	2	2	2	2	2	2	2	2	2	2	2	2	2
11074	M	29	96	2	2	2	1	1	2	2	2	2	2	2	2	2	2	2	2
11075	M	43	0	2	2	1	2	2	2	2	2	1	1	1	1	1	2	1	1
11076	M	43	12	1	1	1	1	1	2	2	2	2	1	2	1	1	2	2	1
11077	M	43	24	2	2	2	2	2	2	2	2	2	2	2	2	2	2	2	2
11078	M	44	36	2	2	2	2	2	2	2	2	2	2	2	2	2	2	2	2
11079	M	44	48	2	2	2	2	2	2	2	2	2	2	2	2	2	2	2	2
11080	M	44	60	2	2	2	2	2	2	2	2	2	2	2	2	2	2	2	2
11081	M	44	72	2	2	2	2	2	2	2	2	2	2	2	2	2	2	2	2
11082	M	44	84	2	2	2	2	2	2	2	2	2	2	2	2	2	2	2	2
11083	M	27	0	1	1	1	2	2	2	2	2	2	1	1	2	1	2	1	1
11084	M	27	12	2	2	2	2	2	2	2	2	2	2	2	2	2	2	2	2
11085	M	28	24	2	2	2	2	2	2	2	2	2	2	2	2	2	2	2	2
11086	M	28	36	2	2	2	2	2	2	2	2	2	2	2	2	2	2	2	2
11087	M	28	48	2	2	2	2	2	2	2	2	2	2	2	2	2	2	2	2
11088	M	28	60	2	2	2	2	2	2	2	2	2	2	2	2	2	2	2	2
11089	M	28	72	1	1	1	2	2	2	2	2	2	1	1	1	1	1	1	1
11090	W	43	0	2	2	1	2	2	2	2	2	1	1	1	1	1	1	1	1
11091	W	43	12	2	2	2	2	2	2	2	2	2	2	2	2	2	2	1	1
11092	W	44	36	2	2	2	2	2	2	2	2	2	2	2	2	2	2	2	2
11093	W	44	48	2	2	2	2	2	2	2	2	2	2	2	2	2	2	2	2
11094	W	44	60	2	2	2	2	2	2	2	2	2	2	2	2	2	2	2	2
11095	W	44	72	2	2	2	2	2	2	2	2	2	2	2	2	2	2	2	2
11096	W	45	84	2	2	2	2	2	2	2	2	2	2	2	2	2	2	2	2
11097	M	26	0	1	2	2	2	2	2	2	2	2	1	1	1	1	2	1	1
11098	M	27	12	2	2	2	2	2	2	2	2	2	2	2	2	2	2	2	2
11099	M	27	24	2	2	2	2	2	2	2	2	2	2	2	2	2	2	2	2
11100	M	27	48	2	2	2	2	2	2	2	2	2	2	2	2	2	2	2	2
11101	M	28	72	2	2	2	2	2	2	2	2	2	2	2	2	2	2	2	2
11102	M	28	84	2	2	2	2	2	2	2	2	2	2	2	2	2	2	2	2
11103	M	28	96	2	2	2	2	2	2	2	2	2	2	2	2	2	2	2	2
11104	W	46	0	1	2	2	2	2	2	2	2	2	1	1	1	1	2	1	2
11105	W	46	12	1	1	1	2	2	2	2	2	1	1	1	1	1	2	1	1
11106	W	47	24	2	2	2	2	2	2	2	2	2	2	2	2	2	2	2	2
11107	W	47	36	2	2	2	2	2	2	2	2	2	2	2	2	2	2	2	2
11108	W	47	48	1	2	1	2	2	2	2	2	2	2	2	2	2	2	2	2
11109	W	47	60	2	2	2	2	2	2	2	2	2	2	2	2	2	2	2	2
11110	W	48	72	2	2	2	2	2	2	2	2	2	2	2	2	2	2	2	2
11111	W	48	84	2	2	2	2	2	2	2	2	2	2	2	2	2	2	2	2
11112	W	48	96	1	1	1	1	1	2	2	1	1	1	1	1	1	2	1	1
11113	M	25	0	1	2	1	1	2	2	2	2	2	1	1	1	1	2	1	1
11114	M	25	12	2	2	2	2	2	2	2	2	2	2	2	2	2	2	2	2
11115	M	26	24	2	2	2	2	2	2	2	2	2	2	2	2	2	2	2	2
11116	M	26	36	2	2	2	2	2	2	2	2	2	2	2	2	2	2	2	2
11117	M	26	48	2	2	2	2	2	2	2	2	2	2	2	2	2	2	2	2
11118	M	26	60	2	2	2	2	2	2	2	2	2	2	2	2	2	2	2	2
11119	M	27	72	2	2	2	2	2	2	2	2	2	2	2	2	2	2	2	2
11120	W	43	0	1	1	1	1	1	1	1	1	2	1	2	2	1	2	1	1
11121	W	44	12	2	2	2	2	2	2	2	2	2	2	2	2	2	2	2	2
11122	W	44	24	2	2	2	2	2	2	2	2	2	2	2	2	2	2	2	2
11123	W	44	36	2	2	2	2	2	2	2	2	2	2	2	2	2	2	2	2
11124	W	45	48	2	2	2	2	2	2	2	2	2	2	2	2	2	2	2	2
11125	W	45	60	2	2	1	1	1	2	2	2	2	1	2	2	1	2	2	1
11126	W	45	72	2	2	2	2	2	2	2	2	2	2	2	2	2	2	2	2
11127	W	27	0	1	1	1	1	1	1	1	1	1	1	1	1	1	1	1	1
11128	W	27	12	2	2	2	2	2	2	2	2	2	2	2	2	2	2	2	2
11129	W	27	24	2	2	2	2	2	2	2	2	2	2	2	2	2	2	2	2
11130	W	28	36	2	2	2	2	2	2	2	2	2	2	2	2	2	2	2	2
11131	W	28	48	2	2	2	2	2	2	2	2	2	2	2	2	2	2	2	2
11132	W	28	60	2	2	2	1	1	2	2	2	2	2	2	2	1	2	2	2
11133	W	28	72	2	2	2	2	2	2	2	2	2	2	2	2	2	2	2	2
11134	W	36	0	1	1	1	1	1	1	1	1	1	1	1	1	1	1	1	1
11135	W	36	12	2	2	2	1	1	2	2	2	2	2	2	2	2	2	2	2
11136	W	37	24	2	2	2	2	2	2	2	2	2	2	2	2	2	2	2	2
11137	W	37	36	2	2	2	2	2	2	2	2	2	2	2	2	2	2	2	2
11138	W	37	48	2	2	2	2	2	2	2	2	2	2	2	2	2	2	2	2
11139	W	37	60	2	2	2	1	1	2	2	2	2	2	2	2	2	2	2	2
11140	M	36	0	2	2	2	2	2	2	2	2	2	2	2	2	2	2	2	2
11141	M	37	12	2	2	2	2	2	2	2	2	2	2	2	2	2	2	2	2
11142	M	37	36	2	2	2	2	2	2	2	2	2	2	2	2	2	2	2	2
11143	M	37	48	2	2	2	2	2	2	2	2	2	2	2	2	2	2	2	2
11144	M	38	72	2	2	2	2	2	2	2	2	2	2	2	2	2	2	2	2
11145	M	38	84	2	2	2	2	2	2	2	2	2	2	2	2	2	2	2	2
11146	W	29	0	1	1	1	1	1	2	2	2	2	2	1	1	1	2	1	1
11147	W	30	12	2	2	2	2	2	2	2	2	2	2	2	2	2	2	2	2
11148	W	30	24	2	2	2	2	2	2	2	2	2	2	2	2	2	2	2	2
11149	W	30	36	2	2	2	2	2	2	2	2	2	2	2	2	2	2	2	2
11150	W	30	48	2	2	2	2	2	2	2	2	2	2	2	2	2	2	2	2
11151	W	31	72	2	2	2	2	2	2	2	2	2	2	2	2	2	2	2	2
11152	W	31	84	2	2	2	2	2	2	2	2	2	2	2	2	2	2	2	2
11153	M	29	0	1	1	1	1	1	1	1	1	1	1	1	1	1	1	1	1
11154	M	29	12	2	2	2	2	2	2	2	2	2	2	2	2	2	2	2	2
11155	M	29	24	1	2	1	1	1	2	2	2	2	2	2	2	2	2	2	2
11156	M	29	36	2	2	2	2	2	2	2	2	2	2	2	2	2	2	2	2
11157	M	30	48	2	2	2	2	2	2	2	2	2	2	2	2	2	2	2	2
11158	M	30	60	2	2	2	2	2	2	2	2	2	2	2	2	2	2	2	2
11159	M	30	72	2	2	2	2	2	2	2	2	2	2	2	2	2	2	2	2
11160	M	34	0	1	1	1	1	1	1	1	1	1	1	1	1	1	1	1	1
11161	M	34	12	2	2	2	2	2	2	2	2	2	2	2	2	2	2	2	2
11162	M	34	24	2	2	2	2	2	2	2	2	2	2	2	2	2	2	2	2
11163	M	34	36	2	2	2	2	2	2	2	2	2	2	2	2	2	2	2	2
11164	M	35	48	2	2	2	2	2	2	2	2	2	2	2	2	2	2	2	2
11165	M	35	60	2	2	2	2	2	2	2	2	2	2	2	2	2	2	2	2
11166	M	35	72	2	2	2	2	2	2	2	2	2	2	2	2	2	2	2	2
11167	M	44	0	1	1	2	2	2	2	2	2	2	1	2	2	1	2	2	2
11168	M	44	36	2	2	2	2	2	2	2	2	2	2	2	2	2	2	2	2
11169	M	45	48	2	2	2	1	1	2	2	2	2	1	2	2	1	2	2	2
11170	M	45	60	2	2	2	2	2	2	2	2	2	2	2	2	2	2	2	2
11171	M	45	72	2	2	2	2	2	2	2	2	2	2	2	2	2	2	2	2
11172	M	45	84	2	2	2	2	2	2	2	2	2	2	2	2	2	2	2	2
11173	M	46	96	2	2	2	2	2	2	2	2	2	2	2	2	2	2	2	2
11174	W	28	0	1	1	1	1	1	1	2	2	2	1	1	1	1	1	1	1
11175	W	28	12	2	2	2	2	2	2	2	2	2	2	2	2	2	2	2	2
11176	W	29	24	2	2	2	2	2	2	2	2	2	2	2	2	2	2	2	2
11177	W	29	36	2	2	2	2	2	2	2	2	2	2	2	2	2	2	2	2
11178	W	29	48	2	2	2	2	2	2	2	2	2	2	2	2	2	2	2	2
11179	W	29	60	2	2	2	2	2	2	2	2	2	2	2	2	2	2	2	2
11180	M	22	0	1	1	1	2	2	2	2	2	1	1	1	1	1	2	1	1
11181	M	22	12	2	2	2	2	2	2	2	2	2	2	2	2	2	2	2	2
11182	M	22	24	2	2	2	2	2	2	2	2	2	2	2	2	2	2	2	2
11183	M	22	36	2	2	2	2	2	2	2	2	2	2	2	2	2	2	2	2
11184	M	23	48	2	2	2	2	2	2	2	2	2	2	2	2	2	2	2	2
11185	M	23	60	2	2	2	2	2	2	2	2	2	2	2	2	2	2	2	2
11186	M	23	72	2	2	2	2	2	2	2	2	2	2	2	2	2	2	2	2
11187	M	23	84	2	2	2	1	1	2	2	2	2	2	2	2	2	2	2	2
11188	M	22	0	1	1	1	2	2	2	2	2	2	1	1	1	1	2	1	1
11189	M	22	12	1	2	1	2	2	2	2	2	1	1	1	1	1	1	1	1
11190	M	23	24	2	2	2	2	2	2	2	2	2	2	2	2	2	2	2	2
11191	M	23	36	2	2	2	2	2	2	2	2	2	2	2	2	2	2	2	2
11192	M	23	48	2	2	2	2	2	2	2	2	2	2	2	2	2	2	2	2
11193	M	23	60	2	2	2	2	2	2	2	2	2	2	2	2	2	2	2	2
11194	M	24	72	2	2	2	2	2	2	2	2	2	2	2	2	2	2	2	2
11195	M	24	84	2	2	2	2	2	2	2	2	2	2	2	2	2	2	2	2
11196	M	24	96	2	2	2	2	2	2	2	2	2	2	2	2	2	2	2	2
11197	M	38	0	1	1	1	1	2	2	2	2	2	1	1	1	2	2	1	1
11198	M	38	12	2	2	2	2	2	2	2	2	2	2	2	2	2	2	2	2
11199	M	38	36	2	2	2	2	2	2	2	2	2	2	2	2	2	2	2	2
11200	M	39	48	2	2	2	2	2	2	2	2	2	2	2	2	2	2	2	2
11201	M	39	60	2	2	2	2	2	2	2	2	2	2	2	2	2	2	2	2
11202	M	39	84	2	2	2	2	2	2	2	2	2	2	2	2	2	2	2	2
11203	M	40	96	2	2	2	2	2	2	2	2	2	2	2	2	2	2	2	2
11204	W	39	0	1	1	1	2	2	2	2	1	1	1	1	1	1	2	1	1
11205	W	39	24	2	2	2	2	2	2	2	2	2	2	2	2	2	2	2	2
11206	W	39	36	2	2	2	2	2	2	2	2	2	2	2	2	2	2	2	2
11207	W	40	60	2	2	2	2	2	2	2	2	2	2	2	2	2	2	2	2
11208	W	40	72	2	2	2	2	2	2	2	2	2	2	2	2	2	2	2	2
11209	M	34	0	1	1	1	1	2	2	2	2	2	1	1	2	1	2	1	1
11210	M	35	24	2	2	2	2	2	2	2	2	2	2	2	2	2	2	2	2
11211	M	35	36	2	2	2	2	2	2	2	2	2	2	2	2	2	2	2	2
11212	M	36	60	2	2	2	2	2	2	2	2	2	2	2	2	2	2	2	2
11213	M	36	84	2	2	2	2	2	2	2	2	2	2	2	2	2	2	2	2
11214	M	36	96	2	2	2	2	2	2	2	2	2	2	2	2	2	2	2	2
11215	W	29	0	1	1	1	2	2	2	2	2	2	1	1	1	1	2	1	1
11216	W	29	12	2	2	2	2	2	2	2	2	2	2	2	2	2	2	2	2
11217	W	29	24	2	2	2	2	2	2	2	2	2	2	2	2	2	2	2	2
11218	W	30	36	2	2	2	2	2	2	2	2	2	2	2	2	2	2	2	2
11219	W	30	48	2	2	2	2	2	2	2	2	2	2	2	2	2	2	2	2
11220	W	30	60	2	2	2	2	2	2	2	2	2	2	2	2	2	2	2	2
11221	W	30	72	2	2	2	1	1	2	2	2	2	2	2	2	2	2	2	2
11222	W	31	84	2	2	1	1	2	2	2	2	2	2	2	2	2	2	2	2
11223	W	26	0	1	1	1	1	1	1	1	1	1	1	1	1	1	1	1	1
11224	W	26	12	2	2	2	2	2	2	2	2	2	2	2	2	2	2	2	2
11225	W	26	24	1	1	1	1	1	2	2	2	2	2	2	2	2	2	2	2
11226	W	27	36	2	2	2	2	2	2	2	2	2	2	2	2	2	2	2	2
11227	W	27	48	2	2	2	2	2	2	2	2	2	2	2	2	2	2	2	2
11228	W	27	60	2	2	2	2	2	2	2	2	2	2	2	2	2	2	2	2
11229	W	27	72	2	2	2	2	2	2	2	2	2	2	2	2	2	2	2	2
11230	M	29	0	2	1	1	1	1	1	1	2	2	1	1	1	1	1	1	1
11231	M	29	12	2	2	2	2	2	2	2	2	2	2	2	2	2	2	2	2
11232	M	29	24	2	2	2	2	2	2	2	2	2	2	2	2	2	2	2	2
11233	M	30	36	2	2	2	2	2	2	2	2	2	2	2	2	2	2	2	2
11234	M	30	60	2	2	2	2	2	2	2	2	2	2	2	2	2	2	2	2
11235	M	30	72	2	2	2	2	2	2	2	2	2	2	2	2	2	2	2	2
11236	M	37	0	1	1	1	1	2	2	2	2	2	1	2	2	1	2	1	1
11237	M	37	12	2	2	2	2	2	2	2	2	2	2	2	2	2	2	2	2
11238	M	37	24	2	2	2	2	2	2	2	2	2	2	2	2	2	2	2	2
11239	M	37	36	2	2	2	2	2	2	2	2	2	2	2	2	2	2	2	2
11240	M	38	48	2	2	2	2	2	2	2	2	2	2	2	2	2	2	2	2
11241	M	38	60	2	2	2	2	2	2	2	2	2	2	2	2	2	2	2	2
11242	M	38	72	2	2	2	2	2	2	2	2	2	2	2	2	2	2	2	2
11243	M	38	96	2	2	2	1	1	2	2	2	2	2	2	2	2	2	2	2
11244	M	24	0	1	1	1	1	2	2	2	2	2	2	2	2	2	2	1	1
11245	M	24	12	2	2	2	2	2	2	2	2	2	2	2	2	2	2	1	1
11246	M	24	36	2	2	2	2	2	2	2	2	2	2	2	2	2	2	2	2
11247	M	25	48	2	2	2	2	2	2	2	2	2	2	2	2	2	2	2	2
11248	M	25	60	2	2	2	2	2	2	2	2	2	2	2	2	2	2	2	2
11249	M	25	84	2	2	2	2	2	2	2	2	2	2	2	2	2	2	2	2
11250	M	26	96	2	2	2	2	2	2	2	2	2	2	2	2	2	2	2	2
11251	M	30	0	1	1	1	2	2	2	2	2	2	1	1	1	1	1	1	1
11252	M	30	12	2	2	2	2	2	2	2	2	2	2	2	2	2	2	2	2
11253	M	31	24	2	2	2	2	2	2	2	2	2	2	2	2	2	2	2	2
11254	M	31	36	2	2	2	2	2	2	2	2	2	2	2	2	2	2	2	2
11255	M	31	48	2	2	2	2	2	2	2	2	2	2	2	2	2	2	2	2
11256	M	31	60	2	2	2	2	2	2	2	2	2	2	2	2	2	2	2	2
11257	M	32	72	2	2	2	2	2	2	2	2	2	2	2	2	2	2	2	2
11258	M	32	84	2	2	2	2	2	2	2	2	2	2	2	2	2	2	2	2
11259	W	38	0	1	1	1	1	2	2	2	2	1	1	1	1	1	2	1	1
11260	W	38	12	2	2	2	2	2	2	2	2	2	2	2	2	2	2	2	2
11261	W	39	24	2	2	2	2	2	2	2	2	2	2	2	2	2	2	2	2
11262	W	39	36	2	2	2	1	1	2	2	2	2	1	2	2	1	2	2	2
11263	W	39	48	2	2	2	2	2	2	2	2	2	2	2	2	2	2	2	2
11264	W	40	72	2	2	2	2	2	2	2	2	2	2	2	2	2	2	2	2
11265	W	40	84	2	2	2	2	2	2	2	2	2	2	2	2	2	2	2	2
11266	M	53	0	1	1	1	2	2	2	2	2	2	1	1	1	1	2	1	1
11267	M	53	12	2	2	2	2	2	2	2	2	2	2	2	2	2	2	2	2
11268	M	53	24	2	2	2	2	2	2	2	2	2	2	2	2	2	2	2	2
11269	M	53	36	2	2	2	2	2	2	2	2	2	2	2	2	2	2	2	2
11270	M	54	48	2	2	2	2	2	2	2	2	2	2	2	2	2	2	2	2
11271	M	54	60	2	2	2	2	2	2	2	2	2	2	2	2	2	2	2	2
11272	M	54	72	2	2	2	2	2	2	2	2	2	2	2	2	2	2	2	2
11273	M	54	84	2	2	2	2	2	2	2	2	2	2	2	2	2	2	2	2
11274	M	55	96	2	2	2	2	2	2	2	2	2	2	2	2	2	2	2	2
11275	M	19	0	2	2	2	1	2	2	2	2	2	1	1	2	1	2	1	1
11276	M	19	12	1	1	1	2	2	2	2	2	1	1	1	1	1	2	1	1
11277	M	20	24	2	2	2	2	2	2	2	2	2	1	1	2	2	2	2	2
11278	M	20	36	2	2	2	2	2	2	2	2	2	2	2	2	2	2	2	2
11279	M	20	48	2	2	2	2	2	2	2	2	2	2	2	2	2	2	2	2
11280	M	20	60	2	2	2	2	2	2	2	2	2	2	2	2	2	2	2	2
11281	M	21	72	2	2	2	2	2	2	2	2	2	2	2	2	2	2	2	2
11282	M	21	84	2	2	2	2	2	2	2	2	2	2	2	2	2	2	2	2
11283	M	21	96	2	2	2	2	2	2	2	2	2	2	2	2	2	2	2	2
11284	W	47	0	1	1	1	2	2	2	2	2	2	1	1	2	1	2	1	1
11285	W	47	12	2	2	2	2	2	2	2	2	2	2	2	2	2	2	2	2
11286	W	47	24	2	2	2	2	2	2	2	2	2	2	2	2	2	2	2	2
11287	W	47	36	2	2	2	1	1	2	2	2	2	2	2	2	2	2	2	2
11288	W	48	48	2	2	2	2	2	2	2	2	2	2	2	2	2	2	2	2
11289	W	48	60	2	2	2	2	2	2	2	2	2	2	2	2	2	2	2	2
11290	W	48	72	2	2	2	2	2	2	2	2	2	2	2	2	2	2	2	2
11291	M	31	0	1	1	1	1	2	2	2	2	2	1	1	1	1	2	1	1
11292	M	31	12	2	2	2	2	2	2	2	2	2	2	2	2	2	2	2	2
11293	M	31	24	2	2	2	2	2	2	2	2	2	2	2	2	2	2	2	2
11294	M	32	36	2	2	2	2	2	2	2	2	2	2	2	2	2	2	2	2
11295	M	32	48	2	2	2	2	2	2	2	2	2	2	2	2	2	2	2	2
11296	M	32	60	2	2	2	2	2	2	2	2	2	2	2	2	2	2	2	2
11297	M	32	84	2	2	2	2	2	2	2	2	2	2	2	2	2	2	2	2
11298	M	33	96	2	2	2	2	2	2	2	2	2	2	2	2	2	2	2	2
11299	M	33	0	1	1	1	2	1	1	1	2	2	1	1	1	1	2	1	1
11300	M	33	12	2	2	2	2	2	2	2	2	2	2	2	2	2	2	2	2
11301	M	34	24	2	2	2	2	2	2	2	2	2	2	2	2	2	2	2	2
11302	M	34	36	2	2	2	2	2	2	2	2	2	2	2	2	2	2	2	2
11303	M	34	60	2	2	2	2	2	2	2	2	2	2	2	2	2	2	2	2
11304	M	35	72	2	2	2	2	2	2	2	2	2	2	2	2	2	2	2	2
11305	M	29	0	1	1	1	1	2	2	2	2	2	2	1	2	1	2	2	1
11306	M	29	12	2	2	2	2	2	2	2	2	2	2	2	2	2	2	2	2
11307	M	29	24	2	2	2	2	2	2	2	2	2	2	2	2	2	2	2	2
11308	M	31	48	2	2	2	2	2	2	2	2	2	2	2	2	2	2	2	2
11309	W	30	0	1	1	1	1	2	2	2	2	2	1	1	1	2	2	1	1
11310	W	30	12	2	2	2	2	2	2	2	2	2	2	2	2	2	2	2	2
11311	W	30	24	2	2	2	2	2	2	2	2	2	2	2	2	2	2	2	2
11312	W	31	48	2	2	2	2	2	2	2	2	2	2	2	2	2	2	2	2
11313	W	31	60	2	2	2	2	2	2	2	2	2	2	2	2	2	2	2	2
11314	W	31	72	2	2	2	2	2	2	2	2	2	2	2	2	2	2	2	2
11315	W	31	84	2	2	2	2	2	2	2	2	2	2	2	2	2	2	2	2
11316	M	30	0	1	1	1	2	2	2	2	2	2	2	2	2	1	2	2	1
11317	M	31	12	2	2	2	2	2	2	2	2	2	2	2	2	2	2	2	2
11318	M	31	24	2	2	2	2	2	2	2	2	2	2	2	2	2	2	2	2
11319	M	31	36	2	2	2	1	1	2	2	2	2	2	2	2	2	2	2	2
11320	M	31	48	2	2	2	2	2	2	2	2	2	2	2	2	2	2	2	2
11321	M	32	60	2	2	2	2	2	2	2	2	2	2	2	2	2	2	2	2
11322	M	32	72	1	1	1	1	1	2	2	2	2	1	1	1	1	1	1	1
11323	M	32	84	2	2	2	2	2	2	2	2	2	2	2	2	2	2	2	2
11324	W	50	0	1	1	2	2	2	2	2	2	2	1	1	2	1	2	2	1
11325	W	50	12	2	2	2	2	2	2	2	2	2	2	2	2	2	2	2	2
11326	W	51	24	2	2	2	2	2	2	2	2	2	2	2	2	2	2	2	2
11327	W	51	36	2	2	2	2	2	2	2	2	2	2	2	2	2	2	2	2
11328	W	51	48	2	2	2	2	2	2	2	2	2	2	2	2	2	2	2	2
11329	W	51	60	2	2	2	2	2	2	2	2	2	2	2	2	2	2	2	2
11330	W	52	72	2	2	2	2	1	1	1	1	1	1	1	1	1	1	1	1
11331	W	52	84	2	2	2	2	2	2	2	2	2	2	2	2	2	2	2	2
11332	W	52	96	2	2	2	2	2	2	2	2	2	2	2	2	2	2	2	2
11333	M	39	0	1	1	1	1	2	2	2	2	2	1	1	2	2	2	1	1
11334	M	39	12	2	2	2	2	2	2	2	2	2	2	2	2	2	2	2	2
11335	M	39	24	2	2	2	2	2	2	2	2	2	2	2	2	2	2	2	2
11336	M	40	36	2	2	2	2	2	2	2	2	2	2	2	2	2	2	2	2
11337	M	40	60	2	2	2	2	2	2	2	2	2	2	2	2	2	2	2	2
11338	M	40	84	2	2	2	2	2	2	2	2	2	2	2	2	2	2	2	2
11339	W	48	0	2	2	2	2	2	2	2	2	2	1	2	2	2	2	2	1
11340	W	49	12	2	2	2	2	2	2	2	2	2	2	2	2	2	2	2	2
11341	W	49	24	2	2	2	2	2	2	2	2	2	2	2	2	2	2	2	2
11342	W	49	36	2	2	2	2	2	2	2	2	2	2	2	2	2	2	2	2
11343	W	49	48	2	2	2	2	2	2	2	2	2	2	2	2	2	2	2	2
11344	W	50	60	2	2	2	2	2	2	2	2	2	2	2	2	2	2	2	2
11345	W	50	72	2	2	2	2	2	2	2	2	2	2	2	2	2	2	2	2
11346	W	50	84	2	2	2	2	2	2	2	2	2	2	2	2	2	2	2	2
11347	M	38	0	1	1	1	1	1	1	1	1	1	1	1	1	1	1	1	1
11348	M	38	12	2	2	2	2	2	2	2	2	2	2	2	2	2	2	2	2
11349	M	38	24	2	2	2	2	2	2	2	2	2	2	2	2	2	2	2	2
11350	M	38	36	2	2	2	2	2	2	2	2	2	2	2	2	2	2	2	2
11351	M	39	48	1	1	1	1	1	2	2	2	2	1	2	2	2	2	2	2
11352	M	39	60	2	2	2	2	2	2	2	2	2	2	2	2	2	2	2	2
11353	W	27	0	1	1	1	1	2	2	2	2	2	1	1	1	1	2	1	1
11354	W	27	24	2	2	2	2	2	2	2	2	2	2	2	2	2	2	2	2
11355	W	27	48	2	2	2	2	2	2	2	2	2	2	2	2	2	2	2	2
11356	W	28	60	2	2	2	2	2	2	2	2	2	2	2	2	2	2	2	2
11357	W	28	72	2	2	2	2	2	2	2	2	2	2	2	2	2	2	2	2
11358	W	28	84	2	2	2	2	2	2	2	2	2	2	2	2	2	2	2	2
11359	W	28	96	2	2	2	2	2	2	2	2	2	2	2	2	2	2	2	2
11360	M	27	0	1	1	1	2	2	2	2	2	2	1	1	1	1	2	2	2
11361	M	28	24	2	2	2	2	2	2	2	2	2	2	2	2	2	2	2	2
11362	M	28	48	2	2	2	2	2	2	2	2	2	2	2	2	2	2	2	2
11363	M	29	60	2	2	2	2	2	2	2	2	2	2	2	2	2	2	2	2
11364	M	29	84	2	2	2	2	2	2	2	2	2	2	2	2	2	2	2	2
11365	M	29	96	2	2	2	2	2	2	2	2	2	2	2	2	2	2	2	2
11366	M	34	0	1	1	1	1	1	2	2	2	2	1	1	2	1	2	1	1
11367	M	35	12	2	2	2	2	2	2	2	2	2	2	2	2	2	2	2	2
11368	M	35	36	2	2	2	2	2	2	2	2	2	2	2	2	2	2	2	2
11369	M	35	48	2	2	2	2	2	2	2	2	2	2	2	2	2	2	2	2
11370	M	36	60	2	2	2	2	2	2	2	2	2	2	2	2	2	2	2	2
11371	M	36	72	2	2	2	1	1	2	2	2	2	2	2	2	2	2	2	2
11372	M	36	84	2	2	2	2	2	2	2	2	2	2	2	2	2	2	2	2
11373	M	33	0	1	1	1	1	2	2	2	2	2	2	1	2	1	2	1	1
11374	M	34	36	2	2	2	2	2	2	2	2	2	2	2	2	2	2	2	2
11375	M	34	48	2	2	2	2	2	2	2	2	2	2	2	2	2	2	2	2
11376	M	34	60	2	2	2	2	2	2	2	2	2	2	2	2	2	2	2	2
11377	M	35	84	2	2	2	2	2	2	2	2	2	2	2	2	2	2	2	2
11378	M	35	96	0	2	2	2	2	2	2	2	2	2	2	2	2	2	2	2
11379	M	40	0	1	2	2	2	2	2	2	2	2	2	2	2	2	2	2	2
11380	M	40	24	2	2	2	2	2	2	2	2	2	2	2	2	2	2	2	2
11381	M	41	48	2	2	2	2	2	2	2	2	2	2	2	2	2	2	2	2
11382	M	41	60	2	2	2	2	2	2	2	2	2	2	2	2	2	2	2	2
11383	M	41	84	1	1	1	2	1	2	2	2	1	1	1	1	1	1	1	1
11384	M	42	96	2	2	2	2	2	2	2	2	2	2	2	2	2	2	2	2
11385	M	44	0	2	2	2	2	2	2	2	2	2	2	2	2	2	2	2	2
11386	M	45	12	2	2	2	2	2	2	2	2	2	2	2	2	2	2	2	2
11387	M	45	24	2	2	2	2	2	2	2	2	2	2	2	2	2	2	2	2
11388	M	45	36	2	2	2	2	2	2	2	2	2	2	2	2	2	2	2	2
11389	M	45	48	2	2	2	2	2	2	2	2	2	2	2	2	2	2	2	2
11390	M	46	60	2	2	2	2	2	2	2	2	2	2	2	2	2	2	2	2
11391	M	46	2	2	2	2	2	2	2	2	2	2	2	2	2	2	2	2	2
11392	M	46	84	2	2	2	2	2	2	2	2	2	2	2	2	2	2	2	2
11393	W	24	0	1	2	2	2	2	2	2	2	2	2	2	2	2	2	2	2
11394	W	25	48	1	2	1	1	1	2	2	2	2	2	2	2	2	2	2	2
11395	W	26	60	1	2	2	1	1	2	2	2	2	2	2	2	2	2	2	2
11396	W	26	84	2	2	2	2	2	2	2	2	2	2	2	2	2	2	2	2
11397	W	26	96	2	2	1	1	1	2	2	2	2	2	2	2	2	2	2	2
11398	W	36	0	1	1	1	1	1	2	2	2	1	1	1	1	1	1	1	1
11399	W	36	12	1	1	1	1	1	2	2	2	2	1	1	2	1	2	1	1
11400	W	36	24	2	2	2	2	2	2	2	2	2	2	2	2	2	2	2	2
11401	W	37	36	2	2	2	2	2	2	2	2	2	2	2	2	2	2	2	2
11402	W	37	48	2	2	2	2	2	2	2	2	2	2	2	2	2	2	2	2
11403	W	37	60	2	2	2	2	2	2	2	2	2	2	2	2	2	2	2	2
11404	W	37	84	2	2	2	2	2	2	2	2	2	2	2	2	2	2	2	2
11405	W	38	96	2	2	2	2	2	2	2	2	2	2	2	2	2	2	2	2
11406	W	23	0	1	1	1	1	2	2	2	2	2	1	1	2	2	2	1	2
11407	W	23	12	2	2	2	2	2	2	2	2	2	2	2	2	2	2	2	2
11408	W	24	24	2	2	2	2	2	2	2	2	2	2	2	2	2	2	2	2
11409	W	24	48	2	2	2	2	2	2	2	2	2	2	2	2	2	2	2	2
11410	W	24	60	2	2	2	2	2	2	2	2	2	2	2	2	2	2	2	2
11411	W	25	72	2	2	2	2	2	2	2	2	2	2	2	2	2	2	2	2
11412	W	25	84	2	2	2	2	2	2	2	2	2	2	2	2	2	2	2	2
11413	W	25	96	2	2	2	2	2	2	2	2	2	2	2	2	2	2	2	2
11414	M	23	0	1	2	1	1	2	2	2	2	2	1	2	1	1	2	1	1
11415	M	23	24	2	2	2	2	2	2	2	2	2	2	2	2	2	2	2	2
11416	M	24	36	2	2	2	2	2	2	2	2	2	2	2	2	2	2	2	2
11417	M	24	48	2	2	2	2	2	2	2	2	2	2	2	2	2	2	2	2
11418	M	24	72	2	2	2	2	2	2	2	2	2	2	2	2	2	2	2	2
11419	M	24	84	2	2	2	2	2	2	2	2	2	2	2	2	2	2	2	2
11420	M	21	0	2	2	1	2	2	2	2	2	2	1	1	2	1	2	2	1
11421	M	22	12	2	2	2	2	2	2	2	2	2	2	2	2	2	2	2	1
11422	M	22	24	2	2	2	2	2	2	2	2	2	2	2	2	2	2	2	2
11423	M	22	36	2	2	2	2	2	2	2	2	2	2	2	2	2	2	2	2
11424	M	23	48	2	2	2	2	2	2	2	2	2	2	2	2	2	2	2	2
11425	M	23	60	2	2	2	2	2	2	2	2	2	2	2	2	2	2	2	2
11426	M	23	84	2	2	2	2	2	2	2	2	2	2	2	2	2	2	2	2
11427	M	23	96	2	2	2	2	2	2	2	2	2	2	2	2	2	2	2	2
11428	M	43	0	1	1	1	1	2	2	2	2	2	1	1	1	1	2	1	1
11429	M	44	36	2	2	2	2	2	2	2	2	2	2	2	2	2	2	2	2
11430	M	44	48	1	1	1	1	1	2	2	2	1	1	1	2	1	1	1	1
11431	M	45	60	2	2	1	2	2	2	2	2	2	2	2	2	2	2	2	2
11432	M	45	84	2	2	2	2	2	2	2	2	2	2	2	2	2	2	2	2
11433	M	45	96	2	2	2	2	2	2	2	2	2	2	2	2	2	2	2	2
11434	M	46	0	1	1	1	0	2	2	2	2	1	1	1	1	1	2	1	1
11435	M	46	24	1	1	1	1	1	1	2	2	1	1	1	1	1	1	1	1
11436	M	46	36	1	1	1	1	1	1	1	1	1	1	1	1	1	1	1	1
11437	W	27	0	1	1	1	1	2	2	2	2	2	1	2	2	1	2	1	1
11438	W	27	24	1	1	1	1	1	1	1	2	2	1	1	2	1	2	1	1
11439	W	28	48	2	2	2	2	2	2	2	2	2	2	2	2	2	2	2	2
11440	W	28	60	2	2	2	2	2	2	2	2	2	2	2	2	2	2	2	2
11441	W	28	84	2	2	2	2	2	2	2	2	2	2	2	2	2	2	2	2
11442	W	29	96	1	2	2	2	1	2	2	2	2	2	2	2	2	2	2	2
11443	M	40	0	1	1	1	2	2	2	2	2	2	1	1	1	1	2	1	1
11444	M	40	12	1	1	1	2	2	2	2	2	2	2	1	1	0	1	1	1
11445	M	40	24	2	2	2	2	2	2	2	2	2	2	2	2	2	2	2	2
11446	M	41	36	1	2	2	1	1	2	2	2	2	2	2	2	2	2	2	2
11447	M	41	48	2	2	2	2	2	2	2	2	2	2	2	2	2	2	2	2
11448	M	41	72	2	2	2	2	2	2	2	2	2	2	2	2	2	2	2	2
11449	M	41	84	2	2	2	2	2	2	2	2	2	2	2	2	2	2	2	2
11450	M	30	0	2	2	2	1	2	2	2	2	2	1	2	2	2	2	2	2
11451	M	30	25	2	2	2	2	2	2	2	2	2	2	2	2	2	2	2	2
11452	M	30	36	2	2	2	2	2	2	2	2	2	2	2	2	2	2	2	2
11453	M	31	48	2	2	2	2	2	2	2	2	2	2	2	2	2	2	2	2
11454	M	31	60	2	2	2	2	2	2	2	2	2	2	2	2	2	2	2	2
11455	M	31	84	2	2	2	2	2	2	2	2	2	2	2	2	2	2	2	2
11456	M	32	96	2	2	2	2	2	2	2	2	2	2	2	2	2	2	2	2
11457	M	25	0	1	1	1	1	1	1	2	2	1	1	1	1	1	2	1	1
11458	M	26	12	1	1	1	1	1	2	2	2	2	1	1	2	1	2	2	1
11459	M	26	24	2	2	2	2	2	2	2	2	2	2	2	2	2	2	2	2
11460	M	26	48	2	2	2	2	2	2	2	2	2	2	2	2	2	2	2	2
11461	M	27	60	2	2	2	2	2	2	2	2	2	2	2	2	2	2	2	2
11462	M	27	84	2	2	2	2	2	2	2	2	2	2	2	2	2	2	2	2
11463	M	27	96	2	2	2	2	2	2	2	2	2	2	2	2	2	2	2	2
11464	M	35	0	1	2	1	1	1	2	2	2	2	2	1	2	2	2	1	1
11465	M	36	12	2	2	2	2	2	2	2	2	2	2	2	2	2	2	2	2
11466	M	36	24	2	2	2	2	2	2	2	2	2	2	2	2	2	2	2	2
11467	M	36	36	2	2	2	2	2	2	2	2	2	2	2	2	2	2	2	2
11468	M	36	60	2	2	2	2	2	2	2	2	2	2	2	2	2	2	2	2
11469	M	37	72	2	2	2	2	2	2	2	2	2	2	2	2	2	2	2	2
11470	M	37	84	2	2	2	2	2	2	2	2	2	2	2	2	2	2	2	2
11471	W	38	0	1	1	1	1	1	1	2	2	2	1	1	1	1	2	1	1
11472	W	39	48	2	2	2	2	2	2	2	2	2	2	2	2	2	2	2	2
11473	W	39	60	2	2	1	2	2	2	2	2	2	2	2	2	2	2	2	2
11474	W	39	72	1	2	2	1	1	2	2	2	2	2	2	2	2	2	2	2
11475	W	39	84	1	1	1	1	1	2	2	2	2	2	2	2	2	2	2	2
11476	W	19	0	1	1	1	2	2	2	2	2	1	1	1	1	1	2	1	1
11477	W	20	12	2	2	2	2	2	2	2	2	2	2	2	2	2	2	2	2
11478	W	20	24	2	2	2	2	2	2	2	2	2	2	2	2	2	2	2	2
11479	W	20	36	2	2	2	2	2	2	2	2	2	2	2	2	2	2	2	2
11480	W	21	60	2	2	2	2	2	2	2	2	2	2	2	2	2	2	2	2
11481	W	21	72	2	2	2	2	2	2	2	2	2	2	2	2	2	2	2	2
11482	W	21	84	2	2	2	2	2	2	2	2	2	2	2	2	2	2	2	2
11483	M	36	0	1	1	1	1	2	2	2	2	2	1	1	2	2	2	1	2
11484	M	37	24	1	2	1	2	2	2	2	2	2	2	1	2	2	2	2	2
11485	M	37	36	2	2	2	2	2	2	2	2	2	2	2	2	2	2	2	2
11486	M	37	48	2	1	2	1	1	2	2	2	2	2	2	2	2	2	2	2
11487	M	37	60	2	2	2	2	2	2	2	2	2	2	2	2	2	2	2	2
11488	M	38	72	2	2	2	2	2	2	2	2	2	2	2	2	2	2	2	2
11489	M	38	84	2	2	2	2	2	2	2	2	2	2	2	2	2	2	2	2
11490	M	38	96	2	2	2	2	2	2	2	2	2	2	2	2	2	2	2	2
11491	M	40	0	1	1	1	1	2	2	2	2	1	1	1	1	1	1	1	1
11492	M	41	12	2	2	2	2	2	2	2	2	2	2	2	2	2	2	2	2
11493	M	41	24	2	2	2	2	2	2	2	2	2	2	2	2	2	2	2	2
11494	M	41	36	2	2	2	2	2	2	2	2	2	2	2	2	2	2	2	2
11495	M	41	48	2	2	2	2	2	2	2	2	2	2	2	2	2	2	2	2
11496	M	42	72	2	2	2	2	2	2	2	2	2	2	2	2	2	2	2	2
11497	M	42	84	2	2	2	2	2	2	2	2	2	2	2	2	2	2	2	2
11498	W	37	0	1	1	1	2	2	2	2	2	2	1	1	2	1	2	2	1
11499	W	37	24	2	2	2	2	2	2	2	2	2	2	2	2	2	2	2	2
11500	W	38	36	2	2	2	2	2	2	2	2	1	1	1	1	1	1	1	1
11501	W	38	48	2	2	2	2	2	2	2	2	2	2	2	2	2	2	2	2
11502	W	38	60	2	2	2	2	2	2	2	2	2	2	2	2	2	2	2	2
11503	W	38	72	2	2	2	2	2	2	2	2	2	2	2	2	2	2	2	2
11504	W	38	84	2	2	2	2	2	2	2	2	2	2	2	2	2	2	2	2
11505	M	57	0	1	1	1	1	1	1	1	1	1	1	1	1	1	1	1	1
11506	M	58	12	2	2	2	2	2	2	2	2	2	2	2	2	2	2	2	2
11507	M	58	24	2	2	2	2	2	2	2	2	2	2	2	2	2	2	2	2
11508	M	58	36	1	1	1	1	1	2	2	2	2	2	2	2	2	2	2	2
11509	M	37	0	1	1	2	2	2	2	2	2	2	1	1	1	1	2	1	1
11510	M	37	12	2	2	2	2	2	2	2	2	2	2	2	2	2	2	2	2
11511	M	37	24	2	2	2	2	2	2	2	2	1	1	1	1	1	2	2	2
11512	M	38	36	2	2	2	2	2	2	2	2	2	2	2	2	2	2	2	2
11513	M	38	48	2	2	2	2	2	2	2	2	2	2	2	2	2	2	2	2
11514	M	38	60	2	2	2	2	2	2	2	2	2	2	2	2	2	2	2	2
11515	M	38	72	2	2	2	2	2	2	2	2	2	2	2	2	2	2	2	2
11516	W	25	0	1	2	2	2	2	2	2	2	2	1	1	2	1	2	1	1
11517	W	26	12	2	2	2	2	2	2	2	2	2	2	2	2	2	2	2	2
11518	W	26	24	2	2	2	2	2	2	2	2	2	2	2	2	2	2	2	2
11519	W	26	36	2	2	2	2	2	2	2	2	2	2	2	2	2	2	2	2
11520	W	26	48	2	2	2	2	2	2	2	2	2	2	2	2	2	2	2	2
11521	W	27	72	2	2	2	2	2	2	2	2	2	2	2	2	2	2	2	2
11522	W	27	84	2	2	2	2	2	2	2	2	2	2	2	2	2	2	2	2
11523	M	41	0	1	2	2	2	2	2	2	2	2	1	1	2	2	2	2	2
11524	M	41	24	2	2	2	2	2	2	2	2	2	2	2	2	2	2	2	2
11525	M	42	36	2	2	2	2	2	2	2	2	2	2	2	2	2	2	2	2
11526	M	42	60	2	2	2	2	2	2	2	2	2	2	2	2	2	2	2	2
11527	M	42	72	1	1	1	1	2	2	2	2	2	1	1	1	1	1	1	1
11528	M	42	84	2	2	2	2	2	2	2	2	2	2	2	2	2	2	2	2
11529	M	22	0	1	1	1	1	1	2	2	2	2	1	1	2	1	2	1	1
11530	M	23	24	2	2	2	2	2	2	2	2	2	2	2	2	2	2	2	2
11531	M	23	36	2	2	2	2	2	2	2	2	2	2	2	2	2	2	2	2
11532	M	23	48	2	2	2	2	2	2	2	2	2	2	2	2	2	2	2	2
11533	M	24	60	2	2	2	2	2	2	2	2	2	2	2	2	2	2	2	2
11534	M	24	72	2	2	2	2	2	2	2	2	2	2	2	2	2	2	2	2
11535	M	24	84	2	2	2	1	1	2	2	2	2	2	2	2	2	2	2	2
11536	W	49	0	2	1	1	2	2	2	2	2	2	1	1	1	1	2	1	1
11537	W	49	12	2	2	2	2	2	2	2	2	2	2	2	2	2	2	2	2
11538	W	50	24	2	2	2	2	2	2	2	2	2	2	2	2	2	2	2	2
11539	W	50	48	2	2	2	2	2	2	2	2	2	2	2	2	2	2	2	2
11540	W	50	60	2	2	2	2	2	2	2	2	2	2	2	2	2	2	2	2
11541	M	31	0	1	1	1	1	1	2	2	2	1	1	1	1	1	2	1	1
11542	M	31	12	2	2	2	2	2	2	2	2	2	2	2	2	2	2	2	2
11543	M	32	24	2	2	2	2	2	2	2	2	2	2	2	2	2	2	2	2
11544	M	32	36	2	2	2	2	2	2	2	2	2	2	2	2	2	2	2	2
11545	M	32	48	2	2	2	2	2	2	2	2	2	2	2	2	2	2	2	2
11546	M	32	72	2	2	2	2	2	2	2	2	2	2	2	2	2	2	2	2
11547	M	33	84	2	2	2	1	1	2	2	2	2	2	2	2	2	2	2	2
11548	M	18	0	1	1	1	1	1	1	1	1	1	1	1	1	1	1	1	1
11549	M	18	12	2	2	2	2	2	2	2	2	2	2	2	2	2	2	2	2
11550	M	19	24	2	2	2	2	2	2	2	2	2	2	2	2	2	2	2	2
11551	M	19	36	2	2	2	2	2	2	2	2	2	2	2	2	2	2	2	2
11552	M	19	48	2	2	2	2	2	2	2	2	2	2	2	2	2	2	2	2
11553	M	19	60	2	2	2	2	2	2	2	2	2	2	2	2	2	2	2	2
11554	M	20	72	2	2	2	2	2	2	2	2	2	2	2	2	2	2	2	2
11555	M	52	0	2	1	1	2	2	2	2	2	1	1	1	1	1	1	1	1
11556	M	52	12	2	2	2	2	2	2	2	2	2	2	2	2	2	2	2	2
11557	M	53	24	2	2	2	2	2	2	2	2	2	2	2	2	2	2	2	2
11558	M	53	36	1	1	1	1	2	2	2	2	2	1	1	1	1	1	1	1
11559	M	53	48	2	2	2	2	2	2	2	2	2	2	2	2	2	2	2	2
11560	M	54	72	2	2	2	2	2	2	2	2	2	2	2	2	2	2	2	2
11561	M	54	84	2	2	2	2	2	2	2	2	2	2	2	2	2	2	2	2
21125	M	23	0	1	1	1	2	2	2	2	2	2	1	1	2	1	2	1	1
21125	M	24	12	2	2	2	2	2	2	2	2	2	2	2	2	2	2	2	2
21125	M	24	24	2	2	2	2	2	2	2	2	2	2	2	2	2	2	2	2
21125	M	24	36	2	2	2	2	2	2	2	2	2	2	2	2	2	2	2	2
21125	M	25	48	2	2	2	2	2	2	2	2	2	2	2	2	2	2	2	2
21125	M	25	60	2	2	2	2	2	2	2	2	2	2	2	2	2	2	2	2
21125	M	25	72	2	2	2	2	2	2	2	2	2	2	2	2	2	2	2	2
21125	M	25	84	2	2	2	2	2	2	2	2	2	2	2	2	2	2	2	2
21127	W	38	0	1	1	2	2	2	2	2	2	2	1	2	2	1	2	1	1
21127	W	38	24	2	2	2	2	2	2	2	2	2	2	2	2	2	2	2	2
21127	W	38	36	2	2	2	1	1	2	2	2	2	2	2	2	2	2	2	2
21127	W	39	48	2	2	2	2	2	2	2	2	2	2	2	2	2	2	2	2
21127	W	39	72	2	2	2	2	2	2	2	2	2	2	2	2	2	2	2	2
21127	W	39	84	2	2	2	1	1	2	2	2	2	2	2	2	2	2	2	2
21128	M	37	0	1	1	1	2	2	2	2	1	1	1	1	1	1	2	1	1
21128	M	38	12	2	2	2	2	2	2	2	2	2	2	2	2	2	2	2	2
21128	M	38	24	2	2	2	2	2	2	2	2	2	2	2	2	2	2	2	2
21128	M	38	36	2	2	2	2	2	2	2	2	2	2	2	2	2	2	2	2
21128	M	38	48	2	2	2	2	2	2	2	2	2	2	2	2	2	2	2	2
21128	M	39	60	2	2	2	2	2	2	2	2	2	2	2	2	2	2	2	2
21128	M	39	72	2	2	2	2	2	2	2	2	2	2	2	2	2	2	2	2
21128	M	39	84	2	2	2	2	2	2	2	2	2	2	2	2	2	2	2	2
21129	M	38	0	1	1	1	1	1	1	1	2	1	1	1	1	1	1	1	1
21129	M	38	12	2	2	2	1	1	2	2	2	2	2	2	2	2	2	2	2
21129	M	39	24	2	2	2	2	2	2	2	2	2	2	2	2	2	2	2	2
21129	M	39	48	2	2	2	2	2	2	2	2	2	2	2	2	2	2	2	2
21129	M	39	60	2	2	2	2	2	2	2	2	2	2	2	2	2	2	2	2
21137	M	33	0	2	2	2	2	2	2	2	2	2	1	1	1	1	2	1	1
21137	M	33	12	2	2	2	2	2	2	2	2	2	2	2	2	2	2	2	2
21137	M	33	24	2	2	2	2	2	2	2	2	2	2	2	2	2	2	2	2
21137	M	34	36	2	2	2	2	2	2	2	2	2	2	2	2	2	2	2	2
21137	M	34	48	2	2	2	2	2	2	2	2	2	1	1	1	1	1	1	1
21137	M	34	72	2	2	2	2	2	2	2	2	2	2	2	2	2	2	2	2
21137	M	34	84	2	2	2	2	2	2	2	2	2	2	2	2	2	2	2	2
21139	M	31	0	2	2	2	2	2	2	2	2	2	1	1	1	1	2	1	1
21139	M	31	12	2	2	2	2	2	2	2	2	2	2	2	2	2	2	2	2
21139	M	32	36	2	2	2	2	2	2	2	2	2	2	2	2	2	2	2	2
21139	M	32	48	2	2	2	2	2	2	2	2	2	2	2	2	2	2	2	2
21139	M	32	72	2	2	2	2	2	2	2	2	2	2	2	2	2	2	2	2
21139	M	33	84	2	2	2	2	2	2	2	2	2	2	2	2	2	2	2	2
21140	M	30	0	1	1	1	2	2	2	2	2	2	1	1	2	1	2	2	1
21140	M	30	12	2	2	2	2	2	2	2	2	2	2	2	2	2	2	2	2
21140	M	30	24	2	2	2	2	2	2	2	2	2	2	2	2	2	2	2	2
21140	M	30	36	2	2	2	2	2	2	2	2	2	2	2	2	2	2	2	2
21140	M	31	48	2	2	2	2	2	2	2	2	2	2	2	2	2	2	2	2
21140	M	31	60	2	2	2	2	2	2	2	2	2	2	2	2	2	2	2	2
21140	M	31	72	2	2	2	2	2	2	2	2	2	2	2	2	2	2	2	2
21140	M	31	84	2	2	2	2	2	2	2	2	2	2	2	2	2	2	2	2
21144	M	49	0	1	1	1	1	1	1	2	2	2	1	1	1	1	2	1	1
21144	M	49	12	1	1	1	2	2	2	2	2	2	1	1	2	1	2	1	1
21144	M	49	24	2	2	2	2	2	2	2	2	2	2	2	2	2	2	2	2
21144	M	50	36	2	2	2	2	2	2	2	2	2	2	2	2	2	2	2	2
21144	M	50	48	2	2	2	2	2	2	2	2	2	2	2	2	2	2	2	2
21144	M	50	72	2	2	2	2	2	2	2	2	2	2	2	2	2	2	2	2
21144	M	50	84	2	2	2	2	2	2	2	2	2	2	2	2	2	2	2	2
21145	M	26	0	1	2	2	1	1	2	2	2	2	1	1	1	1	2	1	1
21145	M	26	24	2	2	2	2	2	2	2	2	2	2	2	2	2	2	2	2
21145	M	27	36	2	2	2	2	2	2	2	2	2	2	2	2	2	2	2	2
21145	M	27	48	2	2	2	2	2	2	2	2	2	2	2	2	2	2	2	2
21145	M	27	60	0	2	2	2	2	2	2	2	2	2	2	2	2	2	2	2
21145	M	27	72	2	2	2	2	2	2	2	2	2	2	2	2	2	2	2	2
21146	M	39	0	2	1	1	2	2	2	2	2	2	1	1	1	1	2	1	1
21146	M	39	12	2	2	2	2	2	2	2	2	2	2	2	2	2	2	2	2
21146	M	40	24	2	2	2	2	2	2	2	2	2	2	2	2	2	2	2	2
21146	M	40	36	2	2	2	2	2	2	2	2	2	2	2	2	2	2	2	2
21146	M	40	48	2	2	2	2	2	2	2	2	2	2	2	2	2	2	2	2
21146	M	40	60	2	2	2	2	2	2	2	2	2	2	2	2	2	2	2	2
21146	M	41	84	1	1	1	1	1	1	2	2	2	1	1	1	1	1	1	1
21147	M	21	0	1	1	1	2	2	2	2	2	1	1	1	1	1	1	1	1
21147	M	22	12	2	2	2	2	2	2	2	2	2	2	2	2	2	2	2	2
21147	M	22	24	2	2	2	2	2	2	2	2	2	2	2	2	2	2	2	2
21147	M	22	36	2	2	2	2	2	2	2	2	2	2	2	2	2	2	2	2
21147	M	22	48	2	2	2	2	2	2	2	2	2	2	2	2	2	2	2	2
21147	M	23	72	2	2	2	2	2	2	2	2	2	2	2	2	2	2	2	2
21147	M	23	84	2	2	2	2	2	2	2	2	2	2	2	2	2	2	2	2
21151	M	31	0	1	2	2	2	2	2	2	2	2	1	1	1	1	2	2	2
21151	M	32	12	2	2	2	2	2	2	2	2	2	2	2	2	2	2	2	2
21151	M	32	24	2	2	2	2	2	2	2	2	2	2	2	2	2	2	2	2
21151	M	32	36	2	2	2	2	1	2	2	2	2	2	2	2	2	2	2	2
21151	M	32	48	2	2	2	2	2	2	2	2	2	2	2	2	2	2	2	2
21151	M	33	60	2	2	2	2	2	2	2	2	2	2	2	2	2	2	2	2
21151	M	33	72	1	1	1	1	2	2	2	2	2	1	1	1	1	1	1	1
21151	M	33	84	2	2	2	2	2	2	2	2	2	2	2	2	2	2	2	2
21152	W	37	0	1	2	1	2	2	1	1	2	2	1	1	1	1	2	1	1
21152	W	37	12	2	2	2	2	2	2	2	2	2	2	2	2	2	2	2	2
21152	W	37	24	2	2	1	1	1	2	2	2	2	2	2	2	2	2	2	2
21152	W	37	36	1	2	2	1	1	2	2	2	2	2	2	2	2	2	2	2
21152	W	38	60	2	2	2	2	2	2	2	2	2	2	2	2	2	2	2	2
21152	W	38	72	2	2	2	2	2	2	2	2	2	2	2	2	2	2	2	2
21153	W	31	0	1	1	1	1	2	2	2	2	2	1	1	1	1	2	1	1
21153	W	31	12	1	1	1	2	2	2	2	2	2	1	1	2	1	2	2	1
21153	W	32	24	2	2	2	2	2	2	2	2	2	2	2	2	2	2	2	2
21153	W	32	36	1	1	1	1	1	2	2	2	2	2	2	2	2	2	2	2
21153	W	32	48	1	1	1	1	1	2	2	2	2	2	2	2	2	2	2	2
21153	W	32	72	2	2	2	2	2	2	2	2	2	2	2	2	2	2	2	2
21153	W	33	84	2	2	2	2	2	2	2	2	2	2	2	2	2	2	2	2
21154	W	36	0	1	1	1	1	1	2	2	2	2	1	1	1	1	2	1	1
21154	W	36	12	2	2	1	2	2	2	2	2	2	2	2	2	2	2	2	2
21154	W	37	24	2	2	2	2	2	2	2	2	2	2	2	2	2	2	2	2
21154	W	37	36	1	1	1	1	1	2	2	2	2	2	2	2	2	2	2	2
21154	W	37	48	1	1	1	1	1	2	2	2	2	2	2	2	2	2	2	2
21154	W	38	72	2	2	2	2	2	2	2	2	2	2	2	2	2	2	2	2
21154	W	38	84	2	2	2	2	2	2	2	2	2	2	2	2	2	2	2	2
21155	W	43	0	2	2	1	2	2	2	2	2	1	1	1	1	1	2	1	1
21155	W	44	12	2	2	2	2	2	2	2	2	2	2	2	2	2	2	2	2
21155	W	44	24	2	2	2	2	2	2	2	2	2	2	2	2	2	2	2	2
21155	W	44	36	2	2	2	2	2	2	2	2	2	2	2	2	2	2	2	2
21155	W	44	48	2	2	2	2	2	2	2	2	2	2	2	2	2	2	2	2
21155	W	44	60	2	2	2	2	2	2	2	2	2	2	2	2	2	2	2	2
21155	W	45	72	2	2	2	2	2	2	2	2	2	2	2	2	2	2	2	2
21155	W	45	84	2	2	2	2	2	2	2	2	2	2	2	2	2	2	2	2
21157	M	50	0	1	1	1	2	1	2	2	2	1	1	1	1	1	1	1	1
21157	M	51	12	2	2	2	2	2	2	2	2	2	2	2	2	2	2	2	2
21157	M	51	24	2	2	2	2	2	2	2	2	2	2	2	2	2	2	2	2
21157	M	51	36	2	2	2	1	1	2	2	2	2	2	2	2	1	2	2	2
21157	M	51	48	1	1	1	1	1	2	2	2	2	1	2	2	2	2	2	2
21157	M	52	72	1	1	1	2	2	2	2	2	2	2	1	1	1	1	1	1
21157	M	52	84	2	2	2	2	2	2	2	2	2	2	2	2	2	2	2	2
21158	W	31	0	1	1	1	1	1	2	2	2	1	1	1	1	1	1	1	1
21158	W	31	12	2	2	2	2	2	2	2	2	2	2	2	2	2	2	2	2
21158	W	31	24	2	2	2	2	2	2	2	2	2	2	2	2	2	2	2	2
21158	W	32	36	2	2	2	2	2	2	2	2	2	2	2	2	2	2	2	2
21158	W	32	48	2	2	2	2	2	2	2	2	2	2	2	2	2	2	2	2
21158	W	32	60	2	2	2	1	1	2	2	2	2	2	2	2	2	2	2	2
21158	W	32	72	2	2	2	1	1	2	2	2	2	1	2	2	2	2	2	1
21159	M	48	0	1	1	1	1	1	2	2	2	2	1	1	1	1	1	1	1
21159	M	48	24	2	2	2	2	2	2	2	2	2	2	2	2	2	2	2	2
21159	M	48	36	1	2	2	1	1	2	2	2	2	2	2	2	2	2	2	2
21159	M	49	60	2	2	2	2	2	2	2	2	2	2	2	2	2	2	2	2
21160	W	30	0	1	1	1	1	1	1	1	1	1	1	1	1	1	1	1	1
21160	W	31	12	2	2	2	2	2	2	2	2	2	2	2	2	2	2	2	2
21160	W	31	24	2	2	2	2	2	2	2	2	2	2	2	2	2	2	2	2
21160	W	31	36	2	2	2	2	2	2	2	2	2	2	2	2	2	2	2	2
21160	W	31	48	2	2	2	2	2	2	2	2	2	2	2	2	2	2	2	2
21160	W	32	60	2	2	2	2	2	2	2	2	2	2	2	2	2	2	2	2
21161	M	50	0	1	1	1	1	1	1	2	2	2	1	1	1	1	2	1	1
21161	M	50	12	2	2	2	2	2	2	2	2	2	2	2	2	2	2	2	2
21161	M	50	24	2	2	2	2	2	2	2	2	2	2	2	2	2	2	2	2
21161	M	50	36	1	2	1	1	1	2	2	2	2	2	2	2	2	2	2	2
21162	W	25	0	1	1	1	1	1	2	2	1	1	1	1	1	1	1	1	1
21162	W	25	24	2	2	2	2	2	2	2	2	2	2	2	2	2	2	2	2
21162	W	26	36	2	2	2	1	1	2	2	2	2	2	2	2	2	2	2	2
21162	W	26	60	2	2	2	2	2	2	2	0	2	2	2	2	2	2	2	2
21162	W	26	72	2	2	2	2	2	2	2	2	2	2	2	2	2	2	2	2
21163	M	46	0	1	2	2	1	2	2	2	2	2	2	2	1	2	2	2	2
21163	M	47	12	2	2	2	2	2	2	2	2	2	2	2	2	2	2	2	2
21163	M	47	24	2	2	2	2	2	2	2	2	2	2	2	2	2	2	2	2
21163	M	47	36	2	2	2	2	2	2	2	2	2	2	2	2	2	2	2	2
21163	M	48	60	2	2	2	2	2	2	2	2	2	2	2	2	2	2	2	2
21163	M	48	72	2	2	2	2	2	2	2	2	2	2	2	2	2	2	2	2
21167	W	25	0	1	1	1	2	2	2	2	2	2	1	1	2	1	2	1	1
21167	W	25	12	2	2	2	2	2	2	2	2	2	2	2	2	2	2	2	2
21167	W	25	24	2	2	2	2	2	2	2	2	2	2	2	2	2	2	2	2
21167	W	25	36	2	2	2	2	2	2	2	2	2	2	2	2	2	2	2	2
21167	W	26	48	2	2	2	2	2	2	2	2	2	2	2	2	2	2	2	2
21167	W	26	60	2	2	2	1	1	2	2	2	2	1	2	2	2	2	2	2
21167	W	26	72	2	2	2	2	2	2	2	2	2	2	2	2	2	2	2	2
21168	M	38	0	1	1	1	1	1	2	2	2	2	1	1	1	1	2	1	1
21168	M	38	12	2	2	2	2	2	2	2	2	2	2	2	2	2	2	2	2
21168	M	38	36	2	2	2	2	2	2	2	2	2	2	2	2	2	2	2	2
21168	M	39	48	1	1	1	1	1	2	2	2	2	2	2	2	2	2	2	2
21168	M	39	60	1	2	1	2	2	2	2	2	2	2	2	2	2	2	2	2
21168	M	39	72	1	1	1	1	2	2	2	2	2	1	1	1	1	2	1	1
21169	W	39	0	1	1	1	1	1	1	1	2	2	1	1	1	1	2	1	1
21169	W	39	12	2	2	2	2	2	2	2	2	2	2	2	2	2	2	2	2
21169	W	39	36	2	2	2	2	2	2	2	2	2	2	2	2	2	2	2	2
21169	W	40	60	2	2	2	2	2	2	2	2	2	2	2	2	2	2	2	2
21170	M	24	0	1	1	1	2	2	2	2	2	1	1	1	1	1	2	1	1
21170	M	25	12	2	2	2	2	2	2	2	2	2	2	2	2	2	2	2	2
21170	M	25	24	2	2	2	2	2	2	2	2	2	2	2	2	2	2	2	2
21170	M	25	36	2	2	2	2	1	2	2	2	2	1	2	2	2	2	2	2
21170	M	25	48	2	2	2	2	2	2	2	2	2	2	2	2	2	2	2	2
21170	M	26	60	2	2	2	2	2	2	2	2	2	2	2	2	2	2	2	2
21170	M	26	72	1	1	1	1	2	2	2	2	2	1	1	1	1	1	1	1
21170	M	26	84	2	2	2	2	2	2	2	2	2	2	2	2	2	2	2	2
21172	W	26	0	1	1	2	2	2	2	2	2	1	1	1	1	1	2	1	1
21172	W	27	12	2	2	2	2	2	2	2	2	2	2	2	2	2	2	2	2
21172	W	27	24	2	2	2	2	2	2	2	2	2	2	2	2	2	2	2	2
21172	W	27	36	2	2	2	2	2	2	2	2	2	2	2	2	2	2	2	2
21172	W	27	48	2	2	2	2	2	2	2	2	2	2	2	2	2	2	2	2
21172	W	28	72	2	2	2	2	2	2	2	2	2	2	2	2	2	2	2	2
21172	W	28	84	2	2	2	2	2	2	2	2	2	2	2	2	2	2	2	2
21173	W	39	0	1	1	1	2	2	2	2	1	2	1	1	1	1	2	1	1
21173	W	39	12	2	2	2	2	2	2	2	2	2	2	2	2	2	2	2	2
21173	W	40	36	1	2	2	1	1	2	2	2	2	2	2	2	2	2	2	2
21173	W	40	48	1	2	1	1	1	2	2	2	2	2	2	2	2	2	2	2
21173	W	40	60	1	2	2	1	1	2	2	2	2	2	2	2	1	2	2	2
21173	W	40	72	1	1	2	1	1	2	2	2	2	2	2	2	2	2	2	2
21174	W	45	0	1	1	1	2	2	2	2	2	2	1	1	1	1	2	1	1
21174	W	45	12	2	2	2	2	2	2	2	2	2	2	2	2	2	2	2	2
21174	W	45	24	2	2	2	2	2	2	2	2	2	2	2	2	2	2	2	2
21174	W	46	36	2	2	2	2	2	2	2	2	2	2	2	2	2	2	2	2
21174	W	46	48	2	2	2	2	2	2	2	2	2	2	2	2	2	2	2	2
21174	W	46	72	2	2	2	2	2	2	2	2	2	2	2	2	2	2	2	2
21174	W	46	84	2	2	2	2	2	2	2	2	2	2	2	2	2	2	2	2
21175	M	26	0	1	1	1	1	1	2	2	2	2	1	1	2	1	2	1	1
21175	M	26	12	2	2	2	2	2	2	2	2	2	2	2	2	2	2	2	2
21175	M	26	24	2	2	2	2	2	2	2	2	2	2	2	2	2	2	2	2
21175	M	26	48	2	2	2	2	2	2	2	2	2	2	2	2	2	2	2	2
21175	M	27	72	2	2	2	2	2	2	2	2	2	2	2	2	2	2	2	2
21175	M	27	84	2	2	2	2	2	2	2	2	2	2	2	2	2	2	2	2
21176	W	35	0	1	1	1	1	1	1	2	2	1	1	1	1	1	1	1	1
21176	W	35	12	2	2	2	2	2	2	2	2	2	2	2	2	2	2	2	2
21176	W	36	24	2	2	2	2	2	2	2	2	2	2	2	2	2	2	2	2
21176	W	36	36	2	2	2	2	2	2	2	2	2	2	2	2	2	2	2	2
21176	W	36	48	2	2	2	2	2	2	2	2	2	2	2	2	2	2	2	2
21176	W	36	60	2	2	2	2	2	2	2	2	2	2	2	2	2	2	2	2
21176	W	37	72	2	2	2	1	1	2	2	2	2	2	2	2	2	2	2	2
21178	M	44	0	1	1	1	1	1	2	2	2	2	1	1	2	2	2	1	1
21178	M	45	48	2	2	2	2	2	2	2	2	2	2	2	2	2	2	2	2
21178	M	45	60	2	2	2	2	2	2	2	2	2	2	2	2	2	2	2	2
21178	M	46	84	1	2	1	1	1	2	2	2	2	1	1	2	1	2	2	1
21178	M	46	96	2	2	2	1	1	2	2	2	2	2	2	2	2	2	2	2
21179	M	44	0	1	2	2	2	2	2	2	2	2	1	1	2	2	2	2	1
21179	M	44	12	2	2	2	2	2	2	2	2	2	2	2	2	2	2	2	2
21179	M	44	24	2	2	2	2	2	2	2	2	2	2	2	2	2	2	2	2
21179	M	44	36	2	2	2	2	2	2	2	2	2	2	2	2	2	2	2	2
21179	M	45	48	2	2	2	2	2	2	2	2	2	2	2	2	2	2	2	2
21179	M	45	60	1	1	1	1	1	1	2	2	2	1	1	1	1	1	1	1
21179	M	45	72	1	1	1	1	1	2	2	2	2	1	1	2	1	2	2	1
21180	W	25	0	1	1	1	1	1	1	1	1	1	1	1	1	1	1	1	1
21180	W	25	12	2	2	2	2	2	2	2	2	2	2	2	2	2	2	2	2
21180	W	26	24	2	2	2	2	2	2	2	2	2	2	2	2	2	2	2	2
21180	W	26	48	2	2	2	2	2	2	2	2	2	2	2	2	2	2	2	2
21180	W	26	60	2	2	2	2	2	2	2	2	2	2	2	2	2	2	2	2
21182	M	36	0	1	1	1	2	2	2	2	2	1	1	1	1	1	2	1	1
21182	M	36	12	2	2	2	2	2	2	2	2	2	2	2	2	2	2	2	2
21182	M	36	24	2	2	2	2	2	2	2	2	2	2	2	2	2	2	2	2
21182	M	36	36	2	2	2	2	2	2	2	2	2	1	1	1	1	2	1	1
21182	M	37	48	2	2	2	2	2	2	2	2	2	2	2	2	2	2	2	2
21182	M	37	60	2	2	2	2	2	2	2	2	2	2	2	2	2	2	2	2
21182	M	37	72	2	2	2	2	2	2	2	2	2	2	2	2	2	2	2	2
21182	M	37	84	2	2	2	2	2	2	2	2	2	2	2	2	2	2	2	2
21184	W	44	0	2	2	2	2	2	2	2	2	2	2	2	2	2	2	2	2
21184	W	45	48	2	2	2	2	2	2	2	2	2	2	2	2	2	2	2	2
21184	W	46	60	1	2	1	1	1	2	2	2	2	2	2	2	2	2	2	1
21184	W	46	84	2	2	2	2	2	2	2	2	2	2	2	2	2	2	2	2
21184	W	46	96	2	2	2	2	2	2	2	2	2	2	2	2	2	2	2	2
21185	M	44	0	1	1	1	1	2	2	2	2	2	1	1	2	1	2	1	1
21185	M	45	36	2	2	2	2	2	2	2	2	2	2	2	2	2	2	2	2
21185	M	45	48	2	2	2	2	2	2	2	2	2	2	2	2	2	2	2	2
21185	M	46	60	2	2	2	2	2	2	2	2	2	2	2	2	2	2	2	2
21185	M	46	84	2	2	2	2	2	2	2	2	2	2	2	2	2	2	2	2
21186	W	30	0	0	1	1	2	2	2	2	2	2	1	1	1	1	2	1	1
21186	W	31	36	2	2	2	2	2	2	2	2	2	2	2	2	2	2	2	2
21186	W	31	48	2	2	2	2	2	2	2	2	2	2	2	2	2	2	2	2
21186	W	31	60	2	2	2	2	2	2	2	2	2	2	2	2	2	2	2	2
21186	W	31	84	2	2	2	2	2	2	2	2	2	2	2	2	2	2	2	2
21186	W	32	96	2	2	2	2	2	2	2	2	2	2	2	2	2	2	2	2
21187	M	20	0	1	1	1	1	2	2	2	2	2	1	1	2	1	2	1	1
21187	M	20	12	2	2	2	2	2	2	2	2	2	2	2	2	2	2	2	2
21187	M	21	24	2	2	2	2	2	2	2	2	2	2	2	2	2	2	2	2
21187	M	21	48	2	2	2	2	2	2	2	2	2	2	2	2	2	2	2	2
21187	M	21	60	2	2	2	2	2	2	2	2	2	2	2	2	2	2	2	2
21187	M	22	72	2	2	2	2	2	2	2	2	2	2	2	2	2	2	2	2
21187	M	22	84	2	2	2	2	2	2	2	2	2	2	2	2	2	2	2	2
21187	M	22	96	2	2	2	2	2	2	2	2	2	2	2	2	2	2	2	2
21188	M	25	0	1	1	1	1	2	2	2	2	2	1	1	1	1	2	1	1
21188	M	25	12	1	2	2	2	2	2	2	2	2	2	2	2	2	2	2	2
21188	M	25	36	2	2	2	2	2	2	2	1	2	2	2	2	2	2	2	2
21188	M	25	48	2	2	2	2	2	2	2	2	2	2	2	2	2	2	2	2
21188	M	26	60	2	2	2	2	2	2	2	2	2	2	2	2	2	2	2	2
21188	M	26	84	2	2	2	2	2	2	2	2	2	2	2	2	2	2	2	2
21188	M	27	96	2	2	2	1	1	2	2	2	2	2	2	2	2	2	2	2
21189	M	28	0	1	1	1	1	2	2	2	2	2	1	1	1	1	2	1	1
21189	M	29	36	2	2	2	2	2	2	2	2	2	2	2	2	2	2	2	2
21189	M	29	48	2	2	2	2	2	2	2	2	2	2	2	2	2	2	2	2
21189	M	29	60	2	2	2	2	2	2	2	2	2	2	2	2	2	2	2	2
21189	M	30	84	1	2	2	1	1	2	2	2	1	1	1	1	1	1	1	1
21189	M	30	96	2	2	2	2	2	2	2	2	2	2	2	2	2	2	2	2
21190	M	46	0	1	1	1	1	2	2	2	2	2	1	1	1	1	2	1	1
21190	M	47	36	2	2	2	2	2	2	2	2	2	2	2	2	2	2	2	2
21190	M	47	48	2	2	2	1	1	2	2	2	2	1	2	2	2	2	2	2
21190	M	48	60	2	2	2	2	2	2	2	2	2	2	2	2	2	2	2	2
21190	M	48	84	2	2	2	2	2	2	2	2	2	2	2	2	2	2	2	2
21191	M	68	0	2	2	1	2	2	2	2	2	2	1	1	1	1	2	1	1
21191	M	69	24	2	2	2	2	2	2	2	2	2	2	2	2	2	2	2	2
21191	M	69	36	2	2	2	2	2	2	2	2	2	2	2	2	2	2	2	2
21191	M	69	48	2	2	2	2	2	2	2	2	2	2	2	2	2	2	2	2
21191	M	69	60	2	2	2	2	2	2	2	2	2	2	2	2	2	2	2	2
21191	M	70	72	2	2	2	2	2	2	2	2	2	2	2	2	2	2	2	2
21191	M	70	84	2	2	2	2	2	2	2	2	2	2	2	2	2	2	2	2
21191	M	70	96	2	2	2	2	2	2	2	2	2	2	2	2	2	2	2	2
21192	M	30	0	1	1	1	2	2	2	2	2	2	1	1	1	1	2	1	1
21192	M	31	36	2	2	2	2	2	2	2	2	2	2	2	2	2	2	2	2
21192	M	31	48	2	2	2	2	2	2	2	2	2	2	2	2	2	2	2	2
21192	M	31	60	2	2	2	2	2	2	2	2	2	2	2	2	2	2	2	2
21192	M	31	84	2	2	2	2	2	2	2	2	2	2	2	2	2	2	2	2
21192	M	32	96	2	2	2	2	2	2	2	2	2	2	2	2	2	2	2	2
21194	M	41	0	1	1	1	2	2	2	2	2	1	1	1	1	1	2	1	1
21194	M	42	24	2	2	2	2	2	2	2	2	2	2	2	2	2	2	2	2
21194	M	42	36	2	2	2	2	2	2	2	2	2	2	2	2	2	2	2	2
21194	M	42	48	1	2	2	2	2	2	2	2	2	2	2	2	2	2	2	2
21194	M	43	60	2	2	2	2	2	2	2	2	2	2	2	2	2	2	2	2
21194	M	43	72	2	2	2	2	2	2	2	2	2	2	2	2	2	2	2	2
21194	M	43	84	1	1	2	2	2	2	2	2	2	2	1	1	1	1	1	1
21194	M	43	96	2	2	2	2	2	2	2	2	2	2	2	2	2	2	2	2
21195	M	35	0	1	1	1	1	1	2	2	2	1	1	1	2	2	2	2	1
21195	M	36	36	2	2	2	2	2	2	2	2	2	2	2	2	2	2	2	2
21195	M	36	48	2	2	2	1	1	2	2	2	2	2	2	2	2	2	2	2
21195	M	36	60	2	2	2	2	2	2	2	2	2	2	2	2	2	2	2	2
21195	M	37	72	2	2	2	2	2	2	2	2	2	2	2	2	2	2	2	2
21195	M	37	84	2	2	2	2	2	2	2	2	2	2	2	2	2	2	2	2
21195	M	37	96	2	2	2	2	2	2	2	2	2	2	2	2	2	2	2	2
21196	M	33	0	1	1	1	1	1	2	2	2	2	1	1	1	1	2	1	1
21196	M	34	24	2	2	2	2	2	2	2	2	2	2	2	2	2	2	2	2
21196	M	34	36	2	2	2	2	2	2	2	2	2	2	2	2	2	2	2	2
21196	M	34	48	2	2	2	2	2	2	2	2	2	2	2	2	2	2	2	2
21196	M	34	60	2	2	2	2	2	2	2	2	2	2	2	2	2	2	2	2
21196	M	35	84	2	2	2	2	2	2	2	2	2	2	2	2	2	2	2	2
21196	M	35	96	2	2	2	2	2	2	2	2	2	2	2	2	2	2	2	2
21197	W	23	0	1	1	1	1	2	2	2	2	2	1	1	2	2	2	2	1
21197	W	23	12	2	2	2	2	2	2	2	2	2	2	2	2	2	2	2	2
21197	W	24	24	2	2	2	2	2	2	2	2	2	2	2	2	2	2	2	2
21197	W	24	36	2	2	2	2	2	2	2	2	2	2	2	2	2	2	2	2
21197	W	24	48	2	2	2	2	2	2	2	2	2	2	2	2	2	2	2	2
21197	W	24	60	2	2	2	2	2	2	2	2	2	2	2	2	2	2	2	2
21197	W	25	84	2	2	2	2	2	2	2	2	2	2	2	2	2	2	2	2
21198	M	35	0	2	2	1	1	2	2	2	2	2	2	2	2	2	2	2	1
21198	M	35	24	2	2	2	2	2	2	2	2	2	2	2	2	2	2	2	2
21198	M	35	36	2	2	2	2	2	2	2	2	2	2	2	2	2	2	2	2
21198	M	36	48	2	2	2	2	2	2	2	2	2	2	2	2	2	2	2	2
21198	M	36	60	2	2	2	2	2	2	2	2	2	2	2	2	2	2	2	2
21198	M	36	72	2	2	2	2	2	2	2	2	2	2	2	2	2	2	2	2
21198	M	36	84	2	2	2	2	2	2	2	2	2	2	2	2	2	2	2	2
21198	M	37	96	2	2	2	2	2	2	2	2	2	2	2	2	2	2	2	2
21199	M	41	0	2	2	2	2	2	2	2	2	2	1	1	1	1	2	1	3
21199	M	42	12	1	2	2	2	2	2	2	2	2	2	2	2	2	2	2	2
21199	M	42	24	2	2	2	2	2	2	2	2	2	2	2	2	2	2	2	2
21199	M	42	36	2	2	2	2	2	2	2	2	2	2	2	2	2	2	2	2
21199	M	42	60	2	2	2	2	2	2	2	2	2	2	2	2	2	2	2	2
21199	M	43	72	2	2	2	2	2	2	2	2	2	2	2	2	2	2	2	2
21199	M	43	84	2	2	2	2	2	2	2	2	2	2	2	2	2	2	2	2
21200	M	28	0	2	2	2	1	2	2	2	2	2	1	2	2	2	2	1	1
21200	M	29	24	2	2	2	2	2	2	2	2	2	2	2	2	2	2	2	2
21200	M	29	36	2	2	2	2	2	2	2	2	2	2	2	2	2	2	2	2
21201	M	37	0	1	2	1	2	2	2	2	2	2	1	1	1	1	2	1	1
21201	M	37	12	2	2	2	2	2	2	2	2	2	2	2	2	2	2	2	2
21201	M	37	24	2	2	2	2	2	2	2	2	2	2	2	2	2	2	2	2
21201	M	38	36	2	2	2	2	2	2	2	2	2	2	2	2	2	2	2	2
21201	M	38	48	2	2	2	2	2	2	2	2	2	2	2	2	2	2	2	2
21201	M	38	60	2	2	2	2	2	2	2	2	2	2	2	2	2	2	2	2
21201	M	38	72	2	2	2	2	2	2	2	2	2	2	2	2	2	2	2	2
21201	M	39	84	2	2	2	2	2	2	2	2	2	2	2	2	2	2	2	2
21202	W	20	0	2	2	2	1	1	2	2	2	2	1	1	1	1	2	1	1
21202	W	21	12	2	2	2	2	2	2	2	2	2	2	2	2	2	2	2	2
21202	W	21	24	2	2	2	2	2	2	2	2	2	2	2	2	2	2	2	2
21202	W	21	36	2	2	2	2	2	2	2	2	2	2	2	2	2	2	2	2
21202	W	21	48	2	2	2	2	2	2	2	2	2	2	2	2	2	2	2	2
21202	W	22	60	2	2	2	2	2	2	2	2	2	2	2	2	2	2	2	2
21202	W	22	72	2	2	2	2	2	2	2	2	2	2	2	2	2	2	2	2
21202	W	22	84	2	2	2	2	2	2	2	2	2	2	2	2	2	2	2	2
21203	M	19	0	1	1	1	1	2	2	2	2	2	1	1	2	1	2	1	1
21203	M	20	24	2	2	2	2	2	2	2	2	2	2	2	2	2	2	2	2
21203	M	20	36	2	2	2	2	2	2	2	2	2	2	2	2	2	2	2	2
21203	M	20	48	2	2	2	2	2	2	2	2	2	2	2	2	2	2	2	2
21203	M	21	60	2	2	2	2	2	2	2	2	2	2	2	2	2	2	2	2
21203	M	21	72	2	2	2	2	2	2	2	2	2	2	2	2	2	2	2	2
21204	M	38	0	2	2	2	2	2	2	2	2	2	1	1	2	2	2	2	2
21204	M	38	12	2	2	2	2	2	2	2	2	2	2	2	2	2	2	2	2
21204	M	39	24	2	2	2	2	2	2	2	2	2	2	2	2	2	2	2	2
21204	M	39	36	2	2	2	2	2	2	2	2	2	2	2	2	2	2	2	2
21204	M	39	60	2	2	2	2	2	2	2	2	2	2	2	2	2	2	2	2
21204	M	40	72	2	2	2	2	2	2	2	2	2	2	2	2	2	2	2	2
21204	M	40	84	2	2	2	2	2	2	2	2	2	2	2	2	2	2	2	2
21204	M	40	96	2	2	2	2	2	2	2	2	2	2	2	2	2	2	2	2
21205	W	18	0	2	1	1	1	1	2	2	2	2	1	1	0	1	2	1	1
21205	W	18	12	2	2	2	2	2	2	2	2	2	2	2	2	2	2	2	2
21205	W	18	24	1	1	1	2	2	2	2	2	2	1	1	2	1	2	1	1
21205	W	19	36	2	2	2	2	2	2	2	2	2	2	2	2	2	2	2	2
21205	W	19	48	2	2	2	2	2	2	2	2	2	2	2	2	2	2	2	2
21205	W	19	60	2	2	2	2	2	2	2	2	2	2	2	2	2	2	2	2
21205	W	19	72	1	2	1	1	1	2	2	2	2	1	1	1	1	2	1	1
21205	W	19	84	2	2	2	1	1	2	2	2	2	1	2	2	1	2	2	2
21205	W	20	96	2	2	2	2	2	2	2	2	2	2	2	2	2	2	2	2
21206	M	45	0	1	1	1	2	2	2	2	2	2	1	1	1	1	2	1	1
21206	M	45	12	2	1	1	2	2	2	2	2	2	2	2	1	2	2	2	2
21206	M	46	24	2	2	2	2	2	2	2	2	2	2	2	2	2	2	2	2
21206	M	46	36	2	2	2	2	2	2	2	2	2	2	2	2	2	2	2	2
21206	M	46	48	2	2	2	2	2	2	2	2	2	2	2	2	2	2	2	2
21206	M	46	60	2	2	2	2	2	2	2	2	2	2	2	2	2	2	2	2
21206	M	47	72	0	2	2	2	2	2	2	2	1	1	1	1	1	1	1	1
21206	M	47	84	2	2	2	2	2	2	2	2	2	2	2	2	2	2	2	2
21207	M	19	0	2	2	1	2	2	2	2	2	1	1	1	1	1	2	1	1
21207	M	19	12	2	2	2	2	2	2	2	2	2	2	2	2	2	2	2	2
21207	M	19	24	2	2	2	2	2	2	2	2	2	2	2	2	2	2	2	2
21207	M	20	36	2	2	2	2	2	2	2	2	2	2	2	2	2	2	2	2
21207	M	20	60	2	2	2	2	2	2	2	2	2	2	2	2	2	2	2	2
21207	M	20	72	2	2	2	2	2	2	2	2	2	2	2	2	2	2	2	2
21207	M	21	84	2	2	2	2	2	2	2	2	2	2	2	2	2	2	2	2
21209	M	14	0	1	1	1	1	1	2	2	2	1	1	1	1	1	2	1	1
21209	M	15	24	2	2	2	2	2	2	2	1	1	1	2	2	2	2	2	2
21209	M	15	36	2	2	2	2	2	2	2	2	2	2	2	2	2	2	2	2
21209	M	15	48	0	2	2	2	2	2	2	2	2	2	2	2	2	2	2	2
21209	M	15	60	2	2	2	2	2	2	2	2	2	2	2	2	2	2	2	2
21209	M	16	84	2	2	2	2	2	2	2	2	2	2	2	2	2	2	2	2
21210	M	15	0	1	2	2	1	2	2	2	2	2	1	1	2	1	2	1	1
21210	M	16	24	2	2	2	2	2	2	2	2	2	2	2	2	2	2	2	2
21210	M	16	36	2	2	2	2	2	2	2	2	2	2	2	2	2	2	2	2
21210	M	16	48	2	2	2	2	2	2	2	2	2	2	2	2	2	2	2	2
21210	M	17	60	2	2	2	2	2	2	2	2	2	2	2	2	2	2	2	2
21210	M	17	84	2	2	2	2	2	2	2	2	2	2	2	2	2	2	2	2
21211	M	37	0	1	2	1	2	2	2	2	2	2	0	1	2	1	2	1	1
21211	M	38	48	1	1	1	1	1	2	2	2	2	2	2	2	2	2	2	2
21211	M	39	60	2	2	2	2	2	2	2	2	2	2	2	2	2	2	2	2
21211	M	39	84	1	2	2	1	1	2	2	2	2	2	2	2	2	2	2	2
21212	M	22	0	2	2	2	2	2	2	2	2	2	1	1	1	1	2	1	1
21212	M	22	12	2	2	2	2	2	2	2	2	2	2	2	2	2	2	2	2
21212	M	22	24	2	2	2	2	2	2	2	2	2	2	2	2	2	2	2	2
21212	M	22	36	2	2	2	2	2	2	2	2	2	2	2	2	2	2	2	2
21212	M	23	48	2	2	2	2	2	2	2	2	2	2	2	2	2	2	2	2
21212	M	23	60	2	2	2	2	2	2	2	2	2	2	2	2	2	2	2	2
21212	M	23	72	2	2	2	2	2	2	2	2	2	2	2	2	2	2	2	2
21212	M	23	84	2	2	2	2	2	2	2	2	2	2	2	2	2	2	2	2
21215	W	23	0	1	1	1	2	2	2	2	2	2	1	1	1	1	2	1	1
21215	W	24	12	2	2	2	2	2	2	2	2	2	1	1	2	2	2	2	2
21215	W	24	24	2	2	2	2	2	2	2	2	2	2	2	2	2	2	2	2
21215	W	24	36	2	2	2	2	2	2	2	2	2	2	2	2	2	2	2	2
21215	W	24	48	2	2	2	2	2	2	2	2	2	2	2	2	2	2	2	2
21215	W	25	60	2	2	2	2	2	2	2	2	2	2	2	2	2	2	2	2
21215	W	25	72	2	2	2	2	2	2	2	2	2	2	2	2	2	2	2	2
21215	W	25	84	2	2	2	2	2	2	2	2	2	2	2	2	2	2	2	2
21216	M	23	0	2	1	1	1	1	2	2	2	2	1	1	1	1	2	1	1
21216	M	23	12	1	1	2	2	2	2	2	0	2	2	2	2	2	2	2	1
21216	M	23	24	2	2	2	2	2	2	2	2	2	2	2	2	2	2	2	2
21216	M	24	36	2	2	2	2	2	2	2	2	2	2	2	2	2	2	2	2
21216	M	24	48	2	2	2	2	2	2	2	2	2	2	2	2	2	2	2	2
21216	M	24	60	2	2	2	2	2	2	2	2	2	2	2	2	2	2	2	2
21216	M	24	72	2	2	2	2	2	2	2	2	2	2	2	2	2	2	2	2
21216	M	24	84	2	2	2	2	2	2	2	2	2	2	2	2	2	2	2	2
21217	M	24	0	1	1	1	2	1	1	2	2	2	1	1	1	1	2	1	1
21217	M	24	12	2	2	2	2	2	2	2	2	2	2	2	2	2	2	2	2
21217	M	25	36	2	2	2	2	2	2	2	2	2	2	2	2	2	2	2	2
21217	M	25	48	2	2	1	1	1	2	2	2	2	2	2	2	2	2	2	2
21217	M	25	60	2	2	2	2	2	2	2	2	2	2	2	2	2	2	2	2
21217	M	26	72	2	2	2	2	2	2	2	2	2	2	2	2	2	2	2	2
21218	M	19	0	1	1	1	1	1	1	2	2	2	1	1	1	2	2	1	1
21218	M	19	36	2	2	2	2	2	2	2	2	2	2	2	2	2	2	2	2
21218	M	20	48	2	2	2	2	2	2	2	2	2	2	2	2	2	2	2	2
21218	M	20	60	1	1	1	1	1	2	2	2	2	2	2	2	2	2	2	2
21218	M	20	72	2	2	2	2	2	2	2	2	1	1	1	1	1	1	1	1
21218	M	20	84	2	2	2	2	2	2	2	2	2	2	2	2	2	2	2	2
21219	W	28	0	1	1	1	1	1	2	2	2	2	1	1	1	1	1	1	1
21219	W	28	12	1	2	1	1	2	2	2	2	2	2	1	2	1	2	1	1
21219	W	28	24	1	2	2	2	2	2	2	1	2	2	2	2	2	2	1	1
21219	W	29	36	2	2	2	2	2	2	2	2	2	2	2	2	2	2	2	2
21219	W	29	48	1	2	1	2	2	2	2	2	1	1	1	1	1	1	1	1
21219	W	29	60	1	2	1	1	1	2	2	2	2	1	1	1	1	2	2	1
21219	W	29	72	1	1	1	1	1	2	2	2	2	2	2	2	2	2	2	2
21219	W	30	84	2	2	2	2	2	2	2	2	2	2	2	2	2	2	2	2
21221	M	31	0	1	1	1	1	1	2	2	2	2	1	1	1	1	2	1	1
21221	M	31	12	2	1	1	2	2	1	2	2	2	1	1	2	1	2	1	2
21221	M	31	24	2	2	2	2	2	2	2	2	2	2	2	2	2	2	2	2
21221	M	31	36	2	2	2	2	2	2	2	2	2	2	2	2	2	2	2	2
21221	M	32	48	2	2	2	2	2	2	2	2	2	2	2	2	2	2	2	2
21221	M	32	60	1	1	1	1	1	2	1	2	2	1	1	2	1	2	1	1
21221	M	32	72	2	2	2	2	2	2	2	2	2	2	2	2	2	2	2	2
21221	M	33	96	2	2	2	2	2	2	2	2	2	2	2	2	2	2	2	2
21222	M	28	0	1	1	2	1	2	2	2	2	2	1	1	2	1	2	1	1
21222	M	29	12	2	2	2	2	2	2	2	2	2	2	2	2	2	2	2	2
21222	M	29	24	2	2	2	2	2	2	2	2	2	2	2	2	2	2	2	2
21222	M	29	36	2	2	2	2	2	2	2	2	2	2	2	2	2	2	2	2
21222	M	29	48	2	2	2	2	2	2	2	2	2	2	2	2	2	2	2	2
21222	M	30	60	2	2	2	2	2	2	2	2	2	2	2	2	2	2	2	2
21222	M	30	72	2	2	2	2	2	2	2	2	2	2	2	2	2	2	2	2
21222	M	30	84	2	2	2	2	2	2	2	2	2	2	2	2	2	2	2	2
21223	M	45	0	2	2	2	2	2	2	2	2	2	1	2	1	2	2	2	1
21223	M	46	12	2	2	2	2	2	2	2	2	2	2	2	2	2	2	2	2
21223	M	46	24	2	2	2	2	2	2	2	2	2	2	2	2	2	2	2	2
21223	M	46	48	2	2	2	2	2	2	2	2	2	2	2	2	2	2	2	2
21223	M	46	60	2	2	2	2	2	2	2	2	2	2	2	2	2	2	2	2
21223	M	47	72	2	2	2	2	2	2	2	2	2	2	2	2	2	2	2	2
21223	M	47	84	2	2	2	2	2	2	2	2	2	2	2	2	2	2	2	2
21224	M	63	0	1	1	1	2	2	2	2	2	2	1	2	2	1	2	1	1
21224	M	63	24	2	2	2	2	2	2	2	2	2	2	2	2	2	2	2	2
21224	M	63	36	2	2	2	2	2	2	2	2	2	2	2	2	2	2	2	2
21224	M	64	48	2	2	2	1	1	2	2	2	2	2	2	2	2	2	2	2
21224	M	64	72	2	2	2	2	2	2	2	2	2	2	2	2	2	2	2	2
21224	M	64	84	2	2	2	2	2	2	2	2	2	2	2	2	2	2	2	2
21225	W	29	0	1	1	1	1	2	2	2	2	1	1	1	1	1	2	1	1
21225	W	30	36	2	2	2	2	2	2	2	2	2	2	2	2	2	2	2	2
21225	W	30	48	2	2	2	1	1	2	2	2	2	2	2	2	2	2	2	2
21225	W	31	72	0	1	1	1	1	2	2	2	2	1	1	1	1	1	1	1
21225	W	31	84	2	2	1	1	1	2	2	2	2	1	1	2	1	2	1	1
21226	M	32	0	2	2	2	2	2	2	2	2	2	1	2	2	1	2	1	1
21226	M	32	36	2	2	2	2	2	2	2	2	2	2	2	2	2	2	2	2
21226	M	33	48	2	2	2	2	2	2	2	2	2	2	2	2	2	2	2	2
21226	M	33	60	2	2	2	2	2	2	2	2	2	2	2	2	2	2	2	2
21226	M	33	72	2	2	2	2	2	2	2	2	2	2	2	2	2	2	2	2
21226	M	33	84	2	2	2	2	2	2	2	2	2	2	2	2	2	2	2	2
21227	M	25	0	1	1	1	1	2	2	2	2	2	1	1	2	1	2	1	1
21227	M	25	12	1	2	2	2	2	2	2	2	2	2	2	2	2	2	2	2
21227	M	25	24	2	2	2	2	2	2	2	2	2	2	2	2	2	2	2	2
21227	M	26	36	2	2	2	2	2	2	2	2	2	2	2	2	2	2	2	2
21227	M	26	60	2	2	2	2	2	2	2	2	2	2	2	2	2	2	2	2
21227	M	26	72	2	2	2	2	2	2	2	2	2	2	2	2	2	2	2	2
21227	M	26	84	2	2	2	2	2	2	2	2	2	2	2	2	2	2	2	2
21228	W	29	0	1	2	2	2	2	2	2	2	2	1	2	1	2	2	1	2
21228	W	29	12	2	2	2	2	2	2	2	2	2	2	2	2	2	2	2	2
21228	W	29	24	2	2	2	2	2	2	2	2	2	2	2	2	2	2	2	2
21228	W	30	36	2	2	2	2	2	2	2	2	2	2	2	2	2	2	2	2
21228	W	30	48	2	2	2	2	2	2	2	2	2	2	2	2	2	2	2	2
21228	W	30	60	2	2	2	2	2	2	2	2	2	2	2	2	2	2	2	2
21228	W	30	72	2	2	2	1	1	2	2	2	2	2	2	2	2	2	2	2
21228	W	30	84	2	2	2	2	2	2	2	2	2	2	2	2	2	2	2	2
21229	M	22	0	1	1	1	1	1	2	2	2	2	1	1	1	1	2	1	1
21229	M	23	12	1	1	1	1	1	2	2	2	2	1	1	1	1	1	1	1
21229	M	23	24	2	2	2	2	2	2	2	2	2	2	2	2	2	2	2	2
21229	M	23	36	2	2	2	2	2	2	2	2	2	2	2	2	2	2	2	2
21229	M	23	48	2	2	2	1	1	2	2	2	2	2	2	2	2	2	2	2
21229	M	24	72	2	2	2	2	2	2	2	2	2	2	2	2	2	2	2	2
21229	M	24	84	2	2	2	2	2	2	2	2	2	2	2	2	2	2	2	2
21230	M	22	0	1	1	1	1	1	2	2	2	2	1	1	2	1	2	1	1
21230	M	22	12	1	2	2	2	2	2	2	2	2	2	2	2	2	2	2	2
21230	M	23	24	2	2	2	2	2	2	2	2	2	2	2	2	2	2	2	2
21230	M	23	36	2	2	2	2	2	2	2	2	2	2	2	2	2	2	2	2
21230	M	23	48	2	2	2	2	2	2	2	2	2	2	2	2	2	2	2	2
21230	M	23	60	1	1	1	1	1	2	2	2	2	1	1	1	1	2	1	1
21230	M	24	72	2	2	2	1	1	2	2	2	2	1	2	2	1	2	1	1
21230	M	24	84	2	2	2	2	2	2	2	2	2	2	2	2	2	2	2	2
21231	M	47	0	1	1	2	1	2	2	2	2	2	1	1	2	1	2	1	1
21231	M	47	12	2	2	2	2	2	2	2	2	2	2	2	2	2	2	2	2
21231	M	48	24	2	2	2	2	2	2	2	2	2	2	2	2	2	2	2	2
21231	M	48	36	2	2	2	2	2	2	2	2	2	2	2	2	2	2	2	2
21231	M	48	48	2	2	2	2	2	2	2	2	2	2	2	2	2	2	2	2
21231	M	48	60	2	2	2	2	2	2	2	2	2	2	2	2	2	2	2	2
21231	M	49	72	1	1	1	1	1	2	2	2	2	1	1	1	1	1	1	1
21231	M	49	84	1	1	1	1	1	2	2	2	2	1	1	2	1	2	2	1
21232	M	42	0	1	1	1	2	2	2	2	2	2	1	1	1	1	2	1	1
21232	M	42	24	2	2	2	2	2	2	2	2	2	2	2	2	2	2	2	2
21232	M	43	36	2	2	2	2	2	2	2	2	2	2	2	2	2	2	2	2
21232	M	43	48	2	2	2	2	2	2	2	2	2	2	2	2	2	2	2	2
21232	M	43	60	2	2	2	2	2	2	2	2	2	2	2	2	2	2	2	2
21232	M	43	72	2	2	2	2	2	2	2	2	2	2	2	2	2	2	2	2
21232	M	44	84	2	2	2	2	2	2	2	2	2	2	2	2	2	2	2	2
21233	M	40	0	1	1	1	1	2	2	2	2	2	1	1	1	1	2	1	1
21233	M	40	12	1	1	1	1	2	2	2	2	1	1	1	1	1	2	1	1
21233	M	40	24	2	2	2	2	2	2	2	2	2	2	2	2	2	2	2	2
21233	M	41	36	1	1	1	1	1	2	2	2	2	2	2	2	2	2	2	2
21233	M	41	48	0	2	2	2	2	2	2	2	1	1	1	1	1	1	1	1
21233	M	41	72	2	2	2	2	2	2	2	2	2	2	2	2	2	2	2	2
21233	M	42	84	2	2	2	1	1	2	2	2	2	2	2	2	2	2	2	2
21234	M	33	0	1	1	1	2	2	2	2	2	1	1	1	1	1	2	1	1
21234	M	34	12	2	2	2	2	2	2	2	2	2	2	2	2	2	2	2	2
21234	M	34	24	2	2	2	2	2	2	2	2	2	2	2	2	2	2	2	2
21234	M	34	36	1	1	2	2	2	2	2	2	2	2	2	2	2	2	2	2
21234	M	35	48	2	2	2	2	2	2	2	2	2	2	2	2	2	2	2	2
21234	M	35	60	2	2	2	2	2	2	2	2	2	2	2	2	2	2	2	2
21234	M	35	72	2	2	2	2	2	2	2	2	2	2	2	2	2	2	2	2
21234	M	35	84	2	2	2	2	2	2	2	2	2	2	2	2	2	2	2	2
21235	M	28	0	1	1	2	2	2	2	2	2	2	1	1	1	1	2	1	1
21235	M	29	12	2	2	2	2	2	2	2	0	2	2	2	2	2	2	2	1
21235	M	29	24	2	2	2	2	2	2	2	2	2	2	2	2	2	2	2	2
21235	M	29	36	2	2	2	2	2	2	2	2	2	2	2	2	2	2	2	2
21235	M	29	48	2	2	2	2	2	2	2	2	2	2	2	2	2	2	2	2
21235	M	30	60	1	1	1	1	1	2	2	2	1	1	1	1	1	1	1	1
21235	M	30	72	2	2	2	2	2	2	2	2	2	2	2	2	2	2	2	2
21235	M	30	84	2	2	2	2	2	2	2	2	2	2	2	2	2	2	2	2
21236	W	30	0	1	1	1	2	1	2	2	2	2	1	1	1	1	2	1	1
21236	W	30	24	2	2	2	2	2	2	2	2	2	2	2	2	2	2	2	2
21236	W	31	36	2	2	2	2	2	2	2	2	2	2	2	2	2	2	2	2
21236	W	31	48	1	2	2	2	2	2	2	2	2	2	2	2	2	2	2	2
21236	W	31	60	2	2	2	2	2	2	2	2	2	2	2	2	2	2	2	2
21236	W	32	72	2	2	2	2	2	2	2	2	2	2	2	2	2	2	2	2
21236	W	32	84	2	2	2	2	2	2	2	2	2	2	2	2	2	2	2	2
21237	W	40	0	1	1	1	2	2	2	2	2	2	1	1	1	1	2	1	1
21237	W	40	24	2	2	2	2	2	2	2	2	2	2	2	2	2	2	2	2
21237	W	40	36	2	2	2	2	2	2	2	2	2	2	2	2	2	2	2	2
21237	W	41	48	2	2	2	1	1	2	2	2	2	2	2	2	2	2	2	2
21237	W	41	60	2	2	2	2	2	2	2	2	2	2	2	2	2	2	2	2
21238	W	36	0	1	1	1	1	1	2	2	2	2	1	1	2	1	2	1	1
21238	W	37	48	2	2	2	1	1	2	2	2	2	2	2	2	2	2	2	2
21238	W	37	72	2	2	2	2	2	2	2	2	2	2	2	2	2	2	2	2
21238	W	37	84	2	2	2	2	2	2	2	2	2	2	2	2	2	2	2	2
21239	M	43	0	1	2	2	2	2	2	2	2	2	2	1	2	1	2	1	1
21239	M	44	36	2	2	2	2	2	2	2	2	2	2	2	2	2	2	2	2
21239	M	44	48	2	2	2	2	2	2	2	2	2	2	2	2	2	2	2	2
21239	M	44	60	2	2	2	2	2	2	2	2	2	2	2	2	2	2	2	2
21239	M	44	72	2	2	2	2	2	2	2	2	2	2	2	2	2	2	2	2
21239	M	45	84	2	2	2	2	2	2	2	2	2	2	2	2	2	2	2	2
21240	M	41	0	2	2	2	2	1	2	2	2	2	1	1	2	1	2	1	1
21240	M	41	12	2	2	2	2	2	2	2	2	2	2	2	2	2	2	2	2
21240	M	41	36	2	2	2	2	2	2	2	2	2	2	2	2	2	2	2	2
21240	M	42	48	2	2	2	2	2	2	2	2	2	2	2	2	2	2	2	2
21240	M	42	60	2	2	2	2	2	2	2	2	2	2	2	2	2	2	2	2
21240	M	42	72	1	1	1	1	2	2	2	2	2	2	1	1	1	1	1	1
21240	M	42	84	2	2	2	2	2	2	2	2	2	2	2	2	2	2	2	2
21245	M	23	0	1	1	1	2	2	1	2	2	1	1	1	1	1	1	1	1
21245	M	23	24	2	2	2	2	2	2	2	2	2	2	2	2	2	2	2	2
21245	M	23	36	1	2	2	1	1	2	2	2	2	2	2	2	2	2	2	2
21245	M	24	48	2	2	2	2	2	2	2	2	2	2	2	2	2	2	2	2
21245	M	24	60	2	2	2	2	2	2	2	2	2	2	2	2	2	2	2	2
21245	M	24	72	2	2	2	2	2	2	2	2	2	2	2	2	2	2	2	2
21245	M	24	84	2	2	2	2	2	2	2	2	2	2	2	2	2	2	2	2
21246	M	53	0	1	1	1	1	1	1	1	2	1	1	1	1	1	2	1	1
21246	M	53	12	2	2	2	2	2	2	2	2	2	2	2	2	2	2	2	2
21246	M	54	24	2	2	2	2	2	2	2	2	2	2	2	2	2	2	2	2
21246	M	54	36	2	1	1	1	1	2	2	2	2	2	2	2	2	2	2	2
21246	M	54	48	1	1	1	1	1	2	2	2	2	1	2	2	2	2	2	1
21246	M	54	72	2	2	2	2	2	2	2	2	2	2	2	2	2	2	2	2
21246	M	55	84	2	2	2	1	1	2	2	2	2	2	2	2	2	2	2	2
21247	M	43	0	1	1	1	1	1	2	2	2	2	1	1	1	1	2	1	1
21247	M	43	12	2	2	2	2	2	2	2	2	2	2	2	2	2	2	2	2
21247	M	43	24	2	2	2	2	2	2	2	2	2	2	2	2	2	2	2	2
21247	M	43	36	2	2	2	2	2	2	2	2	2	2	2	2	2	2	2	2
21247	M	44	48	2	2	2	2	2	2	2	2	2	2	2	2	2	2	2	2
21247	M	44	72	2	2	2	2	2	2	2	2	2	2	2	2	2	2	2	2
21247	M	44	84	2	2	2	2	2	2	2	2	2	2	2	2	2	2	2	2
21248	M	30	0	2	2	2	2	2	2	2	2	2	1	1	2	2	2	1	2
21248	M	30	12	2	2	2	2	2	2	2	2	2	2	2	2	2	2	2	2
21248	M	31	24	2	2	2	2	2	2	2	2	2	2	2	2	2	2	2	2
21248	M	31	48	2	2	2	2	2	2	2	2	2	2	2	2	2	2	2	2
21248	M	31	60	1	1	1	1	1	2	2	2	2	1	1	1	1	1	1	1
21248	M	32	72	2	2	2	2	2	2	2	2	2	2	2	2	2	2	2	2
21248	M	32	84	2	2	2	2	2	2	2	2	2	2	2	2	2	2	2	2
21249	M	25	0	2	2	2	2	2	2	2	2	2	2	2	2	2	2	1	2
21249	M	26	12	2	2	2	2	2	2	2	2	2	2	2	2	2	2	2	2
21249	M	26	24	2	2	2	2	2	2	2	2	2	2	2	2	2	2	2	2
21249	M	26	36	2	2	2	2	2	2	2	2	2	2	2	2	2	2	2	2
21249	M	26	48	2	2	2	2	2	2	2	2	2	2	2	2	2	2	2	2
21249	M	27	72	2	2	2	2	2	2	2	2	2	2	2	2	2	2	2	2
21249	M	27	84	2	2	2	2	2	2	2	2	2	2	2	2	2	2	2	2
21250	M	53	0	1	1	1	1	1	2	2	2	1	1	1	2	1	2	1	1
21250	M	53	12	2	2	2	2	2	2	1	2	2	2	2	2	2	2	2	2
21250	M	54	24	2	2	2	2	2	2	2	2	2	2	2	2	2	2	2	2
21250	M	54	36	2	2	2	2	2	2	1	2	2	1	2	2	2	2	2	2
21250	M	54	48	1	2	2	2	2	2	2	2	2	2	2	2	2	2	2	2
21250	M	55	72	2	2	2	2	2	2	2	2	2	2	2	2	2	2	2	2
21250	M	55	84	2	2	2	2	2	2	2	2	2	2	2	2	2	2	2	2
21251	M	25	0	1	1	1	1	1	2	2	2	2	1	1	1	1	2	1	1
21251	M	25	12	2	2	2	2	2	2	2	2	2	2	2	2	2	2	2	2
21251	M	25	24	2	2	2	2	2	2	2	2	2	2	2	2	2	2	2	2
21251	M	26	48	2	2	2	2	2	2	2	2	2	2	2	2	2	2	2	2
21251	M	26	84	2	2	2	2	2	2	2	2	2	2	2	2	2	2	2	2
21252	M	51	0	1	1	2	2	1	2	2	2	2	2	1	1	1	2	1	1
21252	M	51	12	2	2	2	2	2	2	2	2	2	2	2	2	2	2	2	2
21252	M	51	24	2	2	2	2	2	2	2	2	2	2	2	2	2	2	2	2
21252	M	52	36	2	2	2	2	2	2	2	2	2	2	2	2	2	2	2	2
21252	M	52	48	2	2	2	2	2	2	2	2	2	2	2	2	2	2	2	2
21252	M	52	72	2	2	2	2	2	2	2	2	2	2	2	2	2	2	2	2
21253	M	42	0	1	1	1	1	1	2	2	2	1	1	1	1	1	2	1	1
21253	M	42	12	2	2	2	2	2	2	2	2	2	2	2	2	2	2	2	2
21253	M	42	24	2	2	2	2	2	2	2	2	2	2	2	2	2	2	2	2
21253	M	43	36	2	2	2	2	2	2	2	2	2	2	2	2	2	2	2	2
21253	M	43	48	2	2	2	2	2	2	2	2	2	2	2	2	2	2	2	2
21253	M	43	72	2	2	2	2	2	2	2	2	2	2	2	2	2	2	2	2
21253	M	44	84	2	2	2	2	2	2	2	2	2	2	2	2	2	2	2	2
21254	M	28	0	1	2	2	2	2	2	2	2	2	1	2	2	1	2	2	1
21254	M	28	12	2	2	2	2	2	2	2	2	2	2	2	2	2	2	2	2
21254	M	29	24	2	2	2	2	2	2	2	2	2	2	2	2	2	2	2	2
21254	M	29	36	1	2	2	1	1	2	2	2	2	2	2	2	2	2	2	2
21254	M	29	48	1	1	1	2	2	2	2	2	2	1	1	1	1	1	1	1
21254	M	29	60	2	2	2	1	1	2	2	2	1	1	1	1	1	1	1	1
21254	M	30	72	2	2	2	1	1	2	2	2	2	1	2	2	1	2	2	2
21255	M	36	0	1	1	1	2	2	2	2	2	1	1	1	1	1	2	1	1
21255	M	36	24	2	2	2	2	2	2	2	2	2	2	2	2	2	2	2	2
21255	M	37	36	1	2	2	1	1	2	2	2	2	2	2	2	2	2	2	2
21255	M	37	48	2	2	2	2	2	2	2	2	2	2	2	2	2	2	2	2
21255	M	37	72	2	2	2	2	2	2	2	2	2	2	2	2	2	2	2	2
21255	M	38	84	2	2	2	2	2	2	2	2	2	2	2	2	2	2	2	2
21256	M	18	0	2	2	2	2	2	2	2	2	2	1	2	2	1	2	2	1
21256	M	18	12	2	2	2	2	2	2	2	2	2	2	2	2	2	2	2	2
21256	M	18	24	2	2	2	2	2	2	2	2	2	2	2	2	2	2	2	2
21256	M	18	36	2	2	2	2	2	2	2	2	2	2	2	2	2	2	2	2
21256	M	19	48	2	2	2	2	2	2	2	2	2	2	2	2	2	2	2	2
21256	M	19	72	2	2	2	2	2	2	2	2	2	2	2	2	2	2	2	2
21256	M	19	84	2	2	2	2	2	2	2	2	2	2	2	2	2	2	2	2
21257	M	21	0	1	1	1	2	2	2	2	2	2	1	1	1	1	2	1	1
21257	M	21	12	2	2	2	2	2	2	2	2	2	2	2	2	2	2	2	2
21257	M	21	24	2	2	2	2	2	2	2	2	2	2	2	2	2	2	2	2
21257	M	22	36	2	2	2	2	2	2	2	2	2	2	2	2	2	2	2	2
21257	M	22	48	2	2	2	2	2	2	2	2	2	2	2	2	2	2	2	2
21257	M	22	72	2	2	2	2	2	2	2	2	2	2	2	2	2	2	2	2
21257	M	22	84	2	2	2	2	2	2	2	2	2	2	2	2	2	2	2	2
21258	W	56	0	1	1	1	1	1	2	2	2	2	1	1	1	1	2	1	1
21258	W	56	12	2	1	1	2	2	2	2	2	2	1	2	2	1	2	2	1
21258	W	57	36	1	2	1	1	1	2	2	2	2	2	2	2	2	2	2	2
21258	W	57	48	1	1	1	1	1	2	1	2	2	2	1	1	1	1	1	1
21258	W	57	72	1	2	2	2	2	2	2	2	2	2	2	2	2	2	2	2
21258	W	58	84	2	2	2	2	2	2	2	2	2	2	2	2	2	2	2	2
21259	W	30	0	1	1	1	1	1	2	2	2	1	1	1	1	1	1	1	1
21259	W	31	12	2	2	2	2	2	2	2	2	2	2	2	2	2	2	2	2
21259	W	31	24	2	2	2	2	2	2	2	2	2	2	2	2	2	2	2	2
21259	W	31	48	2	2	2	2	2	2	2	2	2	2	2	2	2	2	2	2
21259	W	32	72	2	2	2	2	2	2	2	2	2	2	2	2	2	2	2	2
21259	W	32	84	2	2	2	2	2	2	2	2	2	2	2	2	2	2	2	2
21260	W	36	0	1	1	2	1	2	2	2	2	2	1	2	2	1	2	1	1
21260	W	37	12	2	2	2	2	2	2	2	2	2	2	2	2	2	2	2	2
21260	W	37	24	2	2	2	2	2	2	2	2	2	2	2	2	2	2	2	2
21260	W	37	48	2	2	2	2	2	2	2	2	2	2	2	2	2	2	2	2
21260	W	38	72	2	2	2	2	2	2	2	2	2	2	2	2	2	2	2	2
21260	W	38	84	2	2	2	2	2	2	2	2	2	2	2	2	2	2	2	2
21261	W	23	0	1	1	1	1	1	2	2	2	2	1	1	1	1	2	1	1
21261	W	23	12	2	2	2	2	2	2	2	2	2	2	2	2	2	2	2	2
21261	W	23	24	2	2	2	2	2	2	2	2	2	2	2	2	2	2	2	2
21261	W	24	36	2	2	2	1	1	2	2	2	2	2	2	2	2	2	2	2
21261	W	24	48	2	2	2	2	2	2	2	2	2	2	2	2	2	2	2	2
21261	W	24	72	2	2	2	2	2	2	2	2	2	2	2	2	2	2	2	2
21261	W	25	84	2	2	2	2	2	2	2	2	2	2	2	2	2	2	2	2
21263	W	31	0	2	2	2	1	2	2	2	2	2	2	1	1	1	2	2	1
21263	W	31	12	2	2	2	2	2	2	2	2	2	2	2	2	2	2	2	2
21263	W	31	24	2	2	2	2	2	2	2	2	2	2	2	2	2	2	2	2
21263	W	32	36	2	2	2	1	1	2	2	2	2	2	2	2	1	2	2	2
21263	W	32	48	2	2	2	2	2	2	2	2	2	2	2	2	2	2	2	2
21263	W	32	72	2	2	2	2	2	2	2	2	2	2	2	2	2	2	2	2
21263	W	32	84	2	2	2	2	2	2	2	2	2	2	2	2	2	2	2	2
21265	M	25	0	1	1	1	1	1	2	2	2	2	1	1	1	1	2	1	1
21265	M	25	12	2	2	2	2	2	2	2	2	2	2	2	2	2	2	2	2
21265	M	25	24	2	2	2	2	2	2	2	2	2	2	2	2	2	2	2	2
21265	M	26	36	2	2	2	2	2	2	2	2	2	2	2	2	2	2	2	2
21265	M	26	48	2	2	2	2	2	2	2	2	2	2	2	2	2	2	2	2
21265	M	26	72	2	2	2	2	2	2	2	2	2	2	2	2	2	2	2	2
21265	M	27	84	2	2	2	2	2	2	2	2	2	2	2	2	2	2	2	2
21266	M	33	0	1	2	1	1	2	2	2	2	2	1	1	1	1	2	1	1
21266	M	33	24	2	2	2	2	2	2	2	2	2	2	2	2	2	2	2	2
21266	M	33	36	2	2	2	2	2	2	2	2	2	2	2	2	2	2	2	2
21266	M	34	48	2	2	2	2	2	2	2	2	2	2	2	2	2	2	2	2
21266	M	34	60	2	2	2	2	2	2	2	2	2	2	2	2	2	2	2	2
21266	M	34	72	2	2	2	2	2	2	2	2	2	2	2	2	2	2	2	2
21267	W	23	0	1	2	2	2	2	2	2	2	2	1	1	2	2	2	2	1
21267	W	23	24	2	2	2	2	2	2	2	2	2	2	2	2	2	2	2	2
21267	W	24	36	2	2	2	2	2	2	2	2	2	2	2	2	2	2	2	2
21267	W	24	48	2	2	2	2	2	2	2	2	2	2	2	2	2	2	2	2
21267	W	25	72	2	2	2	2	2	2	2	2	2	2	2	2	2	2	2	2
21267	W	25	84	2	2	2	2	2	2	2	2	2	2	2	2	2	2	2	2
21268	W	33	0	1	1	2	2	2	2	2	2	2	1	1	2	2	2	1	1
21268	W	33	12	2	2	2	2	2	2	2	2	2	2	2	2	1	2	1	1
21268	W	33	24	2	2	2	2	2	2	2	2	2	2	2	2	2	2	2	2
21268	W	34	36	2	2	2	2	2	2	2	2	2	2	2	2	2	2	2	2
21268	W	34	48	2	2	2	2	2	2	2	2	2	2	2	2	2	2	2	2
21268	W	34	60	2	2	2	2	2	2	2	2	2	2	2	2	2	2	2	2
21268	W	34	84	2	2	2	2	2	2	2	2	2	2	2	2	2	2	2	2
21269	W	29	0	1	1	1	2	1	2	2	2	2	1	1	1	1	2	1	1
21269	W	29	12	2	2	2	2	2	2	2	2	2	2	2	2	2	2	2	2
21269	W	29	24	2	2	2	2	2	2	2	2	2	2	2	2	2	2	2	2
21269	W	30	36	2	2	2	2	2	2	2	2	2	2	2	2	2	2	2	2
21269	W	30	48	2	2	2	2	2	2	2	2	2	2	2	2	2	2	2	2
21269	W	30	60	2	2	2	2	2	2	2	2	2	2	2	2	2	2	2	2
21269	W	30	72	2	2	2	1	1	2	2	2	2	2	2	2	2	2	2	2
21269	W	31	84	2	2	2	2	2	2	2	2	2	2	2	2	2	2	2	2
21270	W	23	0	1	2	2	2	2	2	2	2	2	1	2	2	1	2	1	1
21270	W	23	12	2	2	2	2	2	2	2	2	2	2	2	2	2	2	2	2
21270	W	23	24	2	2	2	2	2	2	2	2	2	2	2	2	2	2	2	2
21270	W	24	36	2	2	2	2	2	2	2	2	2	2	2	2	2	2	2	2
21270	W	24	48	2	2	2	2	2	2	2	2	2	2	2	2	2	2	2	2
21270	W	24	72	2	2	2	2	2	2	2	2	2	2	2	2	2	2	2	2
21270	W	24	84	2	2	2	2	2	2	2	2	2	2	2	2	2	2	2	2
21271	W	22	0	1	2	2	2	2	2	2	2	2	1	1	2	1	2	2	1
21271	W	23	24	2	2	2	2	2	2	2	2	2	2	2	2	2	2	2	2
21271	W	23	36	2	2	2	2	2	2	2	2	2	2	2	2	2	2	2	2
21271	W	23	48	2	2	2	2	2	2	2	2	2	2	2	2	2	2	2	2
21271	W	24	72	2	2	2	2	2	2	2	2	2	2	2	2	2	2	2	2
21271	W	24	84	2	2	2	1	1	2	2	2	2	2	2	2	2	2	2	2
21272	W	32	0	1	1	1	2	2	2	2	2	2	2	2	2	1	2	1	1
21272	W	33	12	1	1	2	2	2	2	2	2	2	1	2	2	1	2	2	2
21272	W	33	24	2	2	2	2	2	2	2	2	2	2	2	2	2	2	2	2
21272	W	33	36	2	2	2	1	1	2	2	2	2	2	2	2	2	2	2	2
21272	W	33	48	2	2	2	2	2	2	2	2	2	2	2	2	2	2	2	2
21272	W	34	72	2	2	2	2	2	2	2	2	2	2	2	2	2	2	2	2
21273	M	27	0	1	1	1	2	2	2	2	2	2	1	1	2	1	2	1	1
21273	M	27	12	2	2	1	1	2	2	2	2	2	1	2	2	1	2	2	1
21273	M	27	24	2	2	2	2	2	2	2	2	2	2	2	2	2	2	2	2
21273	M	28	36	2	2	2	2	2	2	2	2	2	2	2	2	2	2	2	2
21273	M	28	48	2	2	2	2	2	2	2	2	2	2	2	2	2	2	2	2
21273	M	28	72	2	2	2	2	2	2	2	2	2	2	2	2	2	2	2	2
21273	M	29	84	2	2	2	2	2	2	2	2	2	2	2	2	2	2	2	2
21274	W	38	0	1	1	1	2	2	2	2	2	2	1	1	1	1	2	2	1
21274	W	39	12	2	2	2	2	2	2	2	2	2	2	2	2	2	2	2	2
21274	W	39	24	2	2	2	2	2	2	2	2	2	2	2	2	2	2	2	2
21274	W	39	36	2	2	2	2	2	2	2	2	2	2	2	2	2	2	2	2
21274	W	39	48	2	2	2	2	2	2	2	2	2	2	2	2	2	2	2	2
21274	W	40	72	2	2	2	2	2	2	2	2	2	2	2	2	2	2	2	2
21274	W	40	84	2	2	2	2	2	2	2	2	2	2	2	2	2	2	2	2
21275	M	30	0	2	2	2	2	2	2	2	2	2	1	1	2	1	2	2	1
21275	M	30	24	2	2	2	2	2	2	2	2	2	2	2	2	2	2	2	2
21275	M	31	36	2	2	2	2	2	2	2	2	2	2	2	2	2	2	2	2
21275	M	31	48	2	2	2	2	2	2	2	2	2	2	2	2	2	2	2	2
21275	M	31	72	2	2	2	2	2	2	2	2	2	2	2	2	2	2	2	2
21275	M	32	84	2	2	2	2	2	2	2	2	2	2	2	2	2	2	2	2
21276	M	18	0	1	1	2	2	2	2	2	2	2	1	1	2	1	2	1	1
21276	M	18	12	2	2	2	2	2	2	2	2	2	2	2	2	2	2	2	2
21276	M	18	24	2	2	2	2	2	2	2	2	2	2	2	2	2	2	2	2
21276	M	19	36	2	2	2	2	2	2	2	2	2	2	2	2	2	2	2	2
21276	M	19	48	2	2	2	2	2	2	2	2	2	2	2	2	2	2	2	2
21276	M	19	72	2	2	2	2	2	2	2	2	2	2	2	2	2	2	2	2
21276	M	20	84	2	2	2	2	2	2	2	2	2	2	2	2	2	2	2	2
21277	W	28	0	1	1	1	1	1	2	2	2	2	1	1	1	1	2	1	1
21277	W	28	12	2	2	2	2	2	2	2	2	2	2	2	2	2	2	2	2
21277	W	29	24	2	2	2	2	2	2	2	2	2	2	2	2	2	2	2	2
21277	W	29	36	2	2	2	2	2	2	2	2	2	2	2	2	2	2	2	2
21277	W	29	48	2	2	2	2	2	2	2	2	2	2	2	2	2	2	2	2
21277	W	29	60	2	2	2	2	2	2	2	2	2	2	2	2	2	2	2	2
21277	W	30	72	2	2	2	1	1	2	2	2	2	2	2	2	2	2	2	2
21277	W	30	84	2	2	2	1	1	2	2	2	2	2	2	2	2	2	2	2
21278	W	43	0	2	2	2	1	2	2	2	2	2	1	2	2	1	2	2	1
21278	W	43	12	2	2	2	2	2	2	2	2	2	2	2	2	2	2	2	2
21278	W	44	24	2	2	2	2	2	2	2	2	2	2	2	2	2	2	2	2
21278	W	44	36	2	2	2	2	2	2	2	2	2	2	2	2	2	2	2	2
21278	W	44	48	2	2	2	2	2	2	2	2	2	2	2	2	2	2	2	2
21278	W	44	60	2	2	2	2	2	2	2	2	2	2	2	2	2	2	2	2
21278	W	44	72	2	2	2	2	2	2	2	2	2	2	2	2	2	2	2	2
21278	W	45	84	2	2	2	2	2	2	2	2	2	2	2	2	2	2	2	2
21279	M	29	0	1	1	1	1	1	2	2	2	1	1	1	1	1	2	1	1
21279	M	29	24	2	2	2	2	2	2	2	2	2	2	2	2	2	2	2	2
21279	M	30	36	2	2	2	1	1	2	2	2	2	2	2	2	2	2	2	2
21279	M	30	48	2	2	2	2	2	2	2	2	2	2	2	2	2	2	2	2
21279	M	30	72	2	2	2	2	2	2	2	2	2	2	2	2	2	2	2	2
21279	M	30	84	2	2	2	2	2	2	2	2	2	2	2	2	2	2	2	2
21280	W	31	0	1	1	1	1	2	1	2	2	2	1	1	1	1	1	1	1
21280	W	31	12	2	2	2	2	2	2	2	2	2	2	2	2	2	2	2	2
21280	W	31	24	2	2	2	2	2	2	2	2	2	2	2	2	2	2	2	2
21280	W	31	36	2	2	2	2	2	2	2	2	2	2	2	2	2	2	2	2
21280	W	32	48	2	2	2	2	2	2	2	2	2	2	2	2	2	2	2	2
21280	W	32	60	2	2	2	2	2	2	2	2	2	2	2	2	2	2	2	2
21280	W	32	72	2	2	2	2	2	2	2	2	2	2	2	2	2	2	2	2
21280	W	32	84	2	2	2	2	2	2	2	2	2	2	2	2	2	2	2	2
21281	W	29	0	1	1	1	2	2	2	2	2	2	1	1	2	1	2	1	1
21281	W	30	12	2	2	2	2	2	2	2	2	2	2	2	2	2	2	2	2
21281	W	30	24	2	2	2	2	2	2	2	2	2	2	2	2	2	2	2	2
21281	W	30	36	2	2	2	2	2	2	2	2	2	2	2	2	2	2	2	2
21281	W	30	48	2	2	2	2	2	2	2	2	2	2	2	2	2	2	2	2
21281	W	30	60	2	2	2	2	2	2	2	2	2	2	2	2	2	2	2	2
21281	W	31	72	2	2	2	2	2	2	2	2	2	2	2	2	2	2	2	2
21281	W	31	84	2	2	2	2	2	2	2	2	2	2	2	2	2	2	2	2
21282	W	22	0	1	2	2	2	2	2	2	2	2	2	2	1	2	2	2	1
21282	W	22	12	2	2	2	2	2	2	2	2	2	2	2	2	2	2	2	2
21282	W	22	24	2	2	2	2	2	2	2	2	2	2	2	2	2	2	2	2
21282	W	22	36	2	2	2	2	2	2	2	2	2	2	2	2	2	2	2	2
21282	W	23	48	2	2	2	2	2	2	2	2	2	2	2	2	2	2	2	2
21282	W	23	60	2	2	2	2	2	2	2	2	2	2	2	2	2	2	2	2
21282	W	23	72	2	2	2	2	2	2	2	2	2	2	2	2	2	2	2	2
21282	W	23	84	2	2	2	2	2	2	2	2	2	2	2	2	2	2	2	2
21283	W	23	0	1	1	1	1	1	2	2	2	2	1	1	1	1	2	1	1
21283	W	24	12	2	2	2	2	2	2	2	2	2	2	2	2	2	2	2	2
21283	W	24	24	2	2	2	2	2	2	2	2	2	2	2	2	2	2	2	2
21283	W	24	36	2	2	2	2	2	2	2	2	2	2	2	2	2	2	2	2
21283	W	24	48	2	2	2	2	2	2	2	2	2	2	2	2	2	2	2	2
21283	W	25	60	2	2	2	2	2	2	2	2	2	2	2	2	2	2	2	2
21283	W	25	72	2	2	2	2	2	2	2	2	2	2	2	2	2	2	2	2
21284	M	18	0	2	1	1	2	2	2	2	2	2	1	1	2	1	2	1	1
21284	M	18	12	2	2	2	2	2	2	2	2	2	2	2	2	2	2	2	2
21284	M	18	24	2	2	2	2	2	2	2	2	2	2	2	2	2	2	2	2
21284	M	18	36	2	2	2	1	1	2	2	2	2	2	2	2	2	2	2	2
21284	M	19	48	2	2	2	2	2	2	2	2	2	2	2	2	2	2	2	2
21284	M	19	72	2	2	2	2	2	2	2	2	2	2	2	2	2	2	2	2
21285	M	19	0	1	1	1	1	2	2	2	2	2	1	2	2	2	2	1	1
21285	M	20	12	2	2	2	2	2	2	2	2	2	2	2	2	2	2	2	2
21285	M	20	24	2	2	2	2	2	2	2	2	2	2	2	2	2	2	2	2
21285	M	20	36	2	2	2	2	2	2	2	2	2	2	2	2	2	2	2	2
21285	M	20	48	2	2	2	2	2	2	2	2	2	2	2	2	2	2	2	2
21285	M	21	72	2	2	2	2	2	2	2	2	2	2	2	2	2	2	2	2
21286	W	41	0	1	1	1	2	2	1	1	2	2	1	1	2	1	2	1	1
21286	W	41	12	2	2	2	2	2	2	2	2	2	2	2	2	2	2	2	2
21286	W	42	36	2	2	2	2	2	2	2	2	2	2	2	2	2	2	2	2
21286	W	42	48	1	1	1	1	1	1	1	1	2	1	1	2	1	1	1	1
21286	W	42	60	1	2	1	1	1	1	1	2	2	2	1	1	1	1	1	1
21286	W	43	72	2	2	2	1	1	2	2	2	2	2	1	1	1	2	1	1
21287	W	32	0	1	1	1	1	1	1	2	1	2	1	1	1	1	1	1	1
21287	W	33	12	2	2	2	2	2	2	2	2	2	2	2	2	2	2	2	2
21287	W	33	24	2	2	2	2	2	2	2	2	2	2	2	2	2	2	2	2
21287	W	33	36	2	2	2	2	2	2	2	2	2	2	2	2	2	2	2	2
21287	W	33	48	2	2	2	2	2	2	2	2	2	2	2	2	2	2	2	2
21287	W	34	60	2	2	2	1	1	2	2	2	2	2	2	2	2	2	2	2
21287	W	34	72	2	2	2	1	1	2	2	2	2	2	2	2	2	2	2	2
21288	M	33	0	1	1	1	1	1	2	2	1	1	1	1	1	1	2	1	1
21288	M	33	12	2	2	2	2	2	2	2	1	2	1	1	1	1	2	1	1
21288	M	33	24	2	2	2	2	2	2	2	2	2	2	2	2	2	2	2	2
21288	M	33	36	2	2	2	2	2	2	2	2	2	2	2	2	2	2	2	2
21288	M	34	48	2	2	2	2	2	2	2	2	2	2	2	2	2	2	2	2
21288	M	34	60	2	2	2	2	2	2	2	2	2	2	2	2	2	2	2	2
21288	M	34	72	2	2	2	1	1	2	2	2	2	2	2	2	2	2	2	2
21289	M	23	0	1	2	1	2	1	2	2	2	2	1	1	1	1	1	1	1
21289	M	23	12	2	2	2	2	2	2	2	2	2	2	2	2	2	2	2	2
21289	M	24	24	2	2	2	2	2	2	2	2	2	2	2	2	2	2	2	2
21289	M	24	36	2	2	2	2	2	2	2	2	2	2	2	2	2	2	2	2
21289	M	24	48	2	2	2	2	2	2	2	2	2	2	2	2	2	2	2	2
21289	M	24	60	2	2	2	2	2	2	2	2	2	2	2	2	2	2	2	2
21289	M	25	72	2	2	2	2	2	2	2	2	2	2	2	2	2	2	2	2
21290	M	43	0	1	1	1	1	1	1	1	1	1	1	1	1	1	2	1	1
21290	M	43	12	2	2	2	2	2	2	2	2	2	2	2	2	2	2	2	2
21290	M	43	24	2	2	2	2	2	2	2	2	2	2	2	2	2	2	2	2
21290	M	44	36	2	2	2	2	2	2	2	2	2	2	2	2	2	2	2	2
21290	M	44	48	2	2	2	2	2	2	2	2	2	2	2	2	2	2	2	2
21290	M	44	72	2	2	2	2	2	2	2	2	2	2	2	2	2	2	2	2
21291	M	45	0	1	1	1	2	2	1	1	1	1	1	1	1	1	1	1	1
21291	M	46	24	2	2	2	2	2	2	2	2	2	2	2	2	2	2	2	2
21291	M	46	36	2	2	2	2	2	2	2	2	2	2	2	2	2	2	2	2
21291	M	46	48	1	1	1	1	2	2	2	2	2	1	1	1	1	2	1	1
21291	M	47	60	1	1	1	1	1	2	2	2	2	1	1	1	1	1	1	1
21291	M	47	72	2	2	2	2	2	2	2	2	2	2	2	2	2	2	2	2
21292	M	48	0	1	1	1	1	1	2	2	2	2	1	1	1	1	2	1	1
21292	M	49	12	2	2	2	2	2	2	2	2	2	2	2	2	2	2	3	2
21292	M	49	24	2	2	2	2	2	2	2	2	2	2	2	2	2	2	2	2
21292	M	49	36	1	2	2	2	2	2	2	2	2	1	1	1	1	1	1	1
21292	M	50	48	2	2	2	2	2	2	2	2	2	2	2	2	2	2	2	2
21292	M	50	60	1	1	1	2	2	2	2	2	2	1	1	1	1	1	1	1
21292	M	50	72	2	2	2	1	1	2	2	2	2	2	2	2	2	2	2	2
21293	M	33	0	1	1	1	1	1	1	1	1	1	1	1	2	1	2	1	1
21293	M	33	12	2	2	2	2	2	2	2	2	2	2	2	2	2	2	2	2
21293	M	33	24	2	2	2	2	2	2	2	2	2	2	2	2	2	2	2	2
21293	M	33	36	2	2	2	2	2	2	2	2	2	2	2	2	2	2	2	2
21293	M	33	48	2	2	2	1	1	2	1	2	1	2	2	1	1	1	2	2
21293	M	34	60	2	2	2	2	2	2	2	2	2	2	2	2	2	2	2	2
21293	M	34	72	2	2	2	2	2	2	2	2	2	2	2	2	2	2	2	2
21294	M	31	0	1	1	1	1	1	1	1	1	2	1	1	1	1	2	1	1
21294	M	31	12	1	1	1	2	2	2	2	2	2	1	2	2	1	2	2	1
21294	M	31	24	1	1	1	2	1	2	1	2	2	2	1	2	1	2	1	2
21294	M	31	36	1	1	1	1	1	2	2	2	2	2	2	2	2	2	2	2
21294	M	32	48	1	2	2	1	1	2	2	2	2	2	2	2	2	2	2	2
21294	M	32	60	1	1	1	1	1	1	2	2	2	1	1	1	1	1	1	1
21294	M	32	72	2	2	2	2	2	2	2	1	2	2	2	2	2	2	2	2
21295	M	31	0	1	1	1	1	1	1	1	2	1	1	1	1	1	1	1	1
21295	M	32	12	2	2	2	2	2	2	2	2	2	2	2	2	2	2	2	2
21295	M	32	24	2	2	2	2	2	2	2	2	2	2	2	2	2	2	2	2
21295	M	32	36	2	2	2	2	2	2	2	2	2	2	2	2	2	2	2	2
21295	M	32	48	2	2	2	1	1	2	2	2	1	2	2	2	2	2	2	2
21295	M	33	60	2	2	2	2	2	1	1	1	1	1	1	1	1	1	1	1
21295	M	33	72	2	2	1	1	1	1	1	2	2	2	1	2	1	2	2	1
21296	M	46	0	1	1	1	1	1	1	1	2	2	1	1	1	1	2	1	1
21296	M	46	24	2	2	2	2	2	2	2	2	2	2	2	2	2	2	2	2
21296	M	47	36	2	2	2	1	1	2	2	2	2	2	2	2	2	2	2	2
21296	M	47	48	2	2	2	2	2	2	2	2	2	2	2	2	2	2	2	2
21296	M	47	60	0	1	1	1	1	1	2	2	2	1	1	1	1	1	1	1
21296	M	47	72	2	2	2	2	2	2	2	2	2	2	2	2	2	2	2	2
21297	M	28	0	1	1	1	1	1	1	1	1	1	1	1	1	1	1	1	1
21297	M	29	12	2	2	2	2	2	2	2	2	2	2	2	2	2	2	2	2
21297	M	29	24	2	2	2	2	2	2	2	2	2	2	2	2	2	2	2	2
21297	M	29	36	2	2	2	2	2	2	2	2	2	2	2	2	2	2	2	2
21297	M	30	48	2	2	2	2	2	2	2	2	2	2	2	2	2	2	2	2
21297	M	30	60	2	2	2	2	2	2	2	2	2	2	2	2	2	2	2	2
21297	M	30	72	2	2	2	2	2	2	2	2	2	2	2	2	2	2	2	2
21298	M	19	0	1	1	1	2	2	2	2	2	2	1	1	2	1	2	1	1
21298	M	19	12	2	2	2	2	2	2	2	2	2	2	2	2	2	2	2	2
21298	M	19	24	2	2	2	2	2	2	2	2	2	2	2	2	2	2	2	2
21298	M	19	36	2	2	2	2	2	2	2	2	2	2	2	2	2	2	2	2
21298	M	20	48	2	2	2	2	2	2	2	2	2	2	2	2	2	2	2	2
21298	M	20	60	2	2	2	2	2	2	2	2	2	2	2	2	2	2	2	2
21298	M	20	72	2	2	2	2	2	2	2	2	2	2	2	2	2	2	2	2
21299	M	17	0	1	2	2	2	2	2	2	2	2	1	2	2	1	2	1	1
21299	M	17	12	2	2	2	2	2	2	2	2	2	2	2	2	2	2	2	2
21299	M	17	24	2	2	2	2	2	2	2	2	2	2	2	2	2	2	2	2
21299	M	18	36	2	2	2	2	2	2	2	2	2	2	2	2	2	2	2	2
21299	M	18	60	2	2	2	2	2	2	2	2	2	2	2	2	2	2	2	2
21299	M	18	72	2	2	2	2	2	2	2	2	2	2	2	2	2	2	2	2
31300	M	36	0	1	1	1	2	2	2	2	2	2	2	2	2	2	2	2	1
31300	M	36	12	2	1	1	1	1	1	1	2	2	2	2	2	2	2	2	2
31300	M	36	36	2	2	2	2	2	2	2	2	2	2	2	2	2	2	2	2
31300	M	37	48	2	2	2	2	2	2	2	2	2	2	2	2	2	2	2	2
31300	M	37	60	2	2	2	2	2	2	2	2	2	2	2	2	2	2	2	2
31300	M	37	72	2	2	2	1	1	2	2	2	2	2	2	2	2	2	2	2
31301	M	58	0	2	2	1	1	1	2	2	2	2	1	2	2	1	2	2	1
31301	M	58	12	2	2	2	2	2	2	2	2	2	2	2	2	2	2	2	2
31301	M	59	24	2	2	2	2	2	2	2	2	2	2	2	2	2	2	2	2
31301	M	59	36	2	2	2	2	2	2	2	2	2	2	2	2	2	2	2	2
31301	M	59	60	2	2	2	2	2	2	2	2	2	2	2	2	2	2	2	2
31301	M	60	72	2	2	2	2	2	2	2	2	2	2	2	2	2	2	2	2
31302	M	46	0	1	1	1	2	2	2	2	2	2	1	2	2	1	2	1	1
31302	M	46	12	2	2	2	2	2	2	2	2	2	2	2	2	2	2	2	2
31302	M	46	24	2	2	2	2	2	2	2	2	2	2	2	2	2	2	2	2
31302	M	47	36	1	2	1	0	1	1	1	1	1	1	1	1	1	1	1	1
31302	M	47	48	2	2	2	2	2	2	2	2	2	2	2	2	2	2	2	2
31302	M	47	60	2	2	2	2	2	2	2	2	2	2	2	2	2	2	2	2
31302	M	47	72	2	2	2	2	2	2	2	2	2	2	2	2	2	2	2	2
31303	W	31	0	1	1	1	1	2	2	2	2	2	2	1	2	2	2	2	1
31303	W	31	12	2	2	2	2	2	2	2	2	2	2	2	2	2	2	2	2
31303	W	31	24	2	2	2	2	2	2	2	2	2	2	2	2	2	2	2	2
31303	W	31	36	2	2	2	2	2	2	2	2	2	2	2	2	2	2	2	2
31303	W	32	48	2	2	2	2	2	2	2	2	2	2	2	2	2	2	2	2
31303	W	32	60	2	2	2	2	2	2	2	2	2	2	2	2	2	2	2	2
31303	W	32	72	2	2	2	2	2	2	2	2	2	2	2	2	2	2	2	2
31304	M	50	0	1	1	1	2	2	2	2	2	2	1	1	2	1	1	1	1
31304	M	51	12	2	2	2	2	2	2	2	2	2	2	2	2	2	2	2	2
31304	M	51	24	2	2	2	2	2	2	2	2	2	2	2	2	2	2	2	2
31304	M	51	36	1	2	2	2	2	2	2	2	1	1	1	2	1	1	1	1
31304	M	51	60	2	2	2	2	2	2	2	2	2	2	2	2	2	2	2	2
31304	M	52	72	2	2	2	2	2	2	2	2	2	2	2	2	2	2	2	2
31305	W	36	0	1	1	1	1	1	1	2	1	1	1	1	1	1	2	1	1
31305	W	37	12	2	2	2	2	2	2	2	2	2	2	2	2	2	2	2	2
31305	W	37	24	1	2	1	1	1	2	2	2	1	1	1	1	1	2	1	1
31305	W	37	36	2	2	1	1	1	2	2	2	2	2	2	2	2	2	2	2
31305	W	37	60	2	2	2	2	2	2	2	2	2	2	2	2	2	2	2	2
31305	W	38	72	2	2	2	2	2	2	2	2	2	2	2	2	2	2	2	2
31306	W	37	0	1	1	1	1	1	1	2	2	2	1	1	1	1	2	2	1
31306	W	38	12	2	2	2	2	2	2	2	2	2	2	2	2	2	2	2	2
31306	W	38	24	1	2	2	1	2	2	2	2	2	1	1	1	1	2	1	1
31306	W	38	36	2	2	2	2	2	2	2	2	2	2	2	2	2	2	2	2
31306	W	39	60	2	2	2	2	2	2	2	2	2	2	2	2	2	2	2	2
31306	W	39	72	2	2	2	2	2	2	2	2	2	2	2	2	2	2	2	2
31307	W	49	0	1	1	1	1	2	2	2	2	2	2	2	2	2	2	1	1
31307	W	49	24	2	2	2	2	2	2	2	2	2	2	2	2	2	2	2	2
31307	W	50	36	2	2	2	1	1	2	2	2	2	1	2	2	1	2	2	2
31307	W	50	60	2	2	2	2	2	2	2	2	2	2	2	2	2	2	2	2
31307	W	50	72	2	2	2	2	2	2	2	2	2	2	2	2	2	2	2	2
31308	M	31	0	1	1	1	1	1	1	1	1	1	1	1	1	1	1	1	1
31308	M	31	12	2	2	2	2	2	2	2	2	2	2	2	2	2	2	2	2
31308	M	31	24	2	2	2	2	2	2	2	2	2	2	2	2	2	2	2	2
31308	M	32	36	2	2	2	2	2	2	2	2	2	2	2	2	2	2	2	2
31308	M	32	60	2	2	2	2	2	2	2	2	2	2	2	2	2	2	2	2
31308	M	32	72	2	2	2	2	2	2	2	2	2	2	2	2	2	2	2	2
31309	M	30	0	1	1	2	1	1	1	1	1	1	1	1	1	1	1	1	1
31309	M	31	12	2	2	2	2	2	2	2	2	2	2	2	2	2	2	2	2
31309	M	31	24	2	2	2	2	2	2	2	2	2	2	2	2	2	2	2	2
31311	M	40	0	1	1	1	1	1	1	1	1	1	1	1	1	1	1	1	1
31311	M	40	12	2	2	2	2	2	2	2	2	2	2	2	2	2	2	2	2
31311	M	41	24	2	2	2	2	2	2	2	2	1	1	1	1	1	2	1	1
31311	M	41	36	2	2	2	1	1	2	2	2	2	2	2	2	2	2	2	2
31311	M	41	60	2	2	2	2	2	2	2	2	2	2	2	2	2	2	2	2
31311	M	42	72	2	2	2	2	2	2	2	2	2	2	2	2	2	2	2	2
31312	W	30	0	1	1	1	1	1	1	1	1	1	1	1	1	1	1	1	1
31312	W	30	12	2	2	2	2	2	2	2	2	2	2	2	2	2	2	2	2
31312	W	30	24	2	2	2	2	2	2	2	2	2	2	2	2	2	2	2	2
31312	W	31	36	2	2	2	2	2	2	2	2	2	2	2	2	2	2	2	2
31312	W	31	48	2	2	2	2	2	2	2	2	2	2	2	2	2	2	2	2
31312	W	31	60	2	2	2	2	2	2	2	2	2	2	2	2	2	2	2	2
31312	W	31	72	2	2	2	2	2	2	2	2	2	2	2	2	2	2	2	2
31313	M	47	0	1	1	1	1	1	1	1	1	1	1	1	1	1	1	1	1
31313	M	47	12	2	2	2	2	2	2	2	2	2	2	2	2	2	2	2	2
31313	M	48	24	1	2	1	1	1	2	2	2	2	2	2	2	2	2	2	2
31313	M	48	36	2	2	2	2	2	2	2	2	2	2	2	2	2	2	2	2
31313	M	48	48	2	2	2	2	2	2	2	2	2	2	2	2	2	2	2	2
31313	M	48	60	2	2	2	2	2	2	2	2	2	2	2	2	2	2	2	2
31314	M	34	0	1	1	1	1	1	1	1	1	1	1	1	1	1	1	1	1
31314	M	35	12	2	2	2	2	2	2	2	2	2	2	2	2	2	2	2	2
31314	M	35	24	2	2	2	2	2	2	2	2	2	2	2	2	2	2	2	2
31314	M	35	36	2	2	2	2	2	2	2	2	2	2	2	2	2	2	2	2
31314	M	36	48	2	2	2	2	2	2	2	2	2	2	2	2	2	2	2	2
31314	M	36	60	2	2	2	2	2	2	2	2	2	2	2	2	2	2	2	2
31314	M	36	72	2	2	2	2	2	2	2	2	2	2	2	2	2	2	2	2
31315	M	20	0	1	1	1	1	1	1	1	1	1	1	1	1	1	1	1	1
31315	M	21	12	2	2	2	2	2	2	2	2	2	2	2	2	2	2	2	2
31315	M	21	24	2	2	2	2	2	2	2	2	2	2	2	2	2	2	2	2
31315	M	21	36	2	2	2	2	2	2	2	2	2	2	2	2	2	2	2	2
31315	M	21	60	1	1	1	1	1	2	2	2	2	1	1	1	1	1	1	1
31315	M	22	72	2	2	2	2	2	2	2	2	2	2	2	2	2	2	1	2
31316	W	22	0	1	1	1	1	1	1	1	2	1	1	1	1	1	2	1	1
31316	W	22	12	2	2	2	2	2	2	2	2	2	2	2	2	2	2	2	2
31316	W	23	24	2	2	2	2	2	2	2	2	2	2	2	2	2	2	2	2
31316	W	23	36	2	2	2	2	2	2	2	2	2	2	2	2	2	2	2	2
31316	W	23	48	2	2	2	2	2	2	2	2	2	2	2	2	2	2	2	2
31316	W	23	60	2	2	2	2	2	2	2	2	2	2	2	2	2	2	2	2
31317	W	18	0	2	2	2	2	2	2	2	2	2	2	2	2	2	2	2	2
31317	W	18	12	2	2	2	2	2	2	2	2	2	2	2	2	2	2	2	2
31317	W	18	24	2	2	2	2	2	2	2	2	2	2	2	2	2	2	2	2
31317	W	18	36	2	2	2	2	2	2	2	2	2	2	2	2	2	2	2	2
31317	W	19	48	2	2	2	2	2	2	2	2	2	2	2	2	2	2	2	2
31317	W	19	60	2	2	2	2	2	2	2	2	2	2	2	2	2	2	2	2
31317	W	19	72	2	2	2	2	2	2	2	2	2	2	2	2	2	2	2	2
31318	W	37	0	1	1	1	1	1	1	1	1	1	1	1	1	1	1	1	1
31318	W	37	12	2	2	2	2	2	2	2	2	2	2	2	2	2	2	2	2
31318	W	38	24	2	2	2	2	2	2	2	2	1	1	1	1	1	1	1	1
31318	W	38	36	2	2	2	2	2	2	2	2	2	2	2	2	2	2	2	2
31318	W	38	48	2	2	2	2	2	2	2	2	2	2	2	2	2	2	2	2
31318	W	38	60	2	2	2	2	2	2	2	2	2	2	2	2	2	2	2	2
31318	W	39	72	2	2	2	2	2	2	2	2	2	2	2	2	2	2	2	2
31319	W	20	0	2	2	1	2	1	2	2	2	2	1	2	2	1	2	2	1
31319	W	20	12	2	2	2	2	2	2	2	2	2	2	2	2	2	2	2	2
31319	W	21	24	2	2	2	2	2	2	2	2	2	2	2	2	2	2	2	2
31319	W	21	36	2	2	2	2	2	2	2	2	2	2	2	2	2	2	2	2
31319	W	21	48	2	2	2	2	2	2	2	2	2	2	2	2	2	2	2	2
31319	W	21	60	2	2	2	2	2	2	2	2	2	2	2	2	2	2	2	2
31320	M	41	0	2	2	2	2	2	2	2	2	2	2	2	2	2	2	2	2
31320	M	41	12	2	2	2	2	2	2	2	2	2	2	2	2	2	2	2	2
31320	M	41	24	2	2	2	2	2	2	2	2	2	2	2	2	2	2	2	2
31320	M	42	36	2	2	2	2	2	2	2	2	2	2	2	2	2	2	2	2
31320	M	42	48	2	2	2	2	2	2	2	2	2	2	2	2	2	2	2	2
31320	M	42	60	1	1	1	2	2	2	2	2	2	2	1	1	1	1	1	1
31322	W	21	0	1	1	1	1	1	1	1	1	1	1	1	1	1	1	1	1
31322	W	22	12	2	2	2	2	2	2	2	2	2	2	2	2	2	2	2	2
31322	W	22	24	2	2	2	2	2	2	2	2	2	2	2	2	2	2	2	2
31322	W	22	36	2	2	2	2	2	2	2	2	2	2	2	2	2	2	2	2
31322	W	22	48	2	2	2	2	2	2	2	2	2	2	2	2	2	2	2	2
31322	W	23	60	2	2	2	2	2	2	2	2	2	2	2	2	2	2	2	2
31322	W	23	72	2	2	2	2	2	2	2	2	2	2	2	2	2	2	2	2
31323	W	29	0	1	1	1	1	1	1	1	1	1	1	1	1	1	1	1	1
31323	W	29	12	2	2	2	2	2	2	2	2	2	2	2	2	2	2	2	2
31323	W	29	24	2	2	2	2	2	2	2	2	2	2	2	2	2	2	2	2
31323	W	30	36	2	2	2	2	2	2	2	2	2	2	2	2	2	2	2	2
31323	W	30	48	2	2	2	2	2	2	2	2	2	2	2	2	2	2	2	2
31323	W	30	60	2	2	2	2	2	2	2	2	2	2	2	2	2	2	2	2
31324	W	36	0	1	1	1	1	1	1	1	1	1	1	1	1	1	1	1	1
31324	W	37	12	2	2	2	2	2	2	2	2	2	2	2	2	2	2	2	2
31324	W	37	24	2	2	2	2	2	2	2	2	2	2	2	2	2	2	2	2
31324	W	37	36	2	2	2	2	2	2	2	2	2	2	2	2	2	2	2	2
31324	W	37	48	2	2	2	2	2	2	2	2	2	2	2	2	2	2	2	2
31324	W	37	60	2	2	2	1	1	2	2	2	2	2	2	2	2	2	2	2
31324	W	38	72	2	2	2	2	2	2	2	2	2	2	2	2	2	2	2	2
31328	W	23	0	1	1	1	1	1	1	1	2	2	1	1	1	1	1	1	1
31328	W	24	12	2	2	2	2	2	2	2	2	2	2	2	2	2	2	2	2
31328	W	24	24	3	3	1	2	2	2	2	2	3	1	1	1	1	1	1	1
31328	W	24	36	2	2	2	2	2	2	2	2	2	2	2	2	2	2	2	2
31328	W	25	60	2	2	2	2	2	2	2	2	2	2	2	2	2	2	2	2
31328	W	25	72	2	2	2	2	2	2	2	2	2	2	2	2	2	2	2	2
31329	M	23	0	1	1	1	1	1	1	1	2	2	1	1	1	1	1	1	1
31329	M	23	12	2	2	2	2	2	2	2	2	2	2	2	2	2	2	2	2
31329	M	24	24	2	2	2	2	2	2	2	2	3	1	1	1	1	1	1	1
31329	M	24	36	2	2	2	2	2	2	2	2	2	2	2	2	2	2	2	2
31329	M	24	48	2	2	2	2	2	2	2	2	2	2	2	2	2	2	2	2
31329	M	24	60	2	2	2	2	2	2	2	2	2	2	2	2	2	2	2	2
31329	M	24	72	2	2	2	2	2	2	2	2	2	2	2	2	2	2	2	2
31330	W	22	0	1	1	1	1	1	1	1	1	1	1	1	1	1	1	1	1
31330	W	23	12	2	2	2	2	2	2	2	2	2	2	2	2	2	2	2	2
31330	W	23	48	2	2	2	2	2	2	2	2	2	2	2	2	2	2	2	2
31330	W	24	60	2	2	2	2	2	2	2	2	2	2	2	2	2	2	2	2
31330	W	24	72	2	2	2	2	2	2	2	2	2	2	2	2	2	2	2	2
31333	W	28	0	2	2	2	2	2	2	2	2	2	2	2	2	2	2	2	2
31333	W	28	12	2	2	2	2	2	2	2	2	2	2	2	2	2	2	2	2
31333	W	28	24	2	2	2	2	2	2	2	2	2	2	2	2	2	2	2	2
31333	W	29	36	2	2	2	2	2	2	2	2	2	2	2	2	2	2	2	2
31333	W	29	60	1	1	1	1	1	2	2	2	2	1	1	1	1	1	1	1
31334	W	43	0	1	2	1	2	2	2	2	2	2	1	1	2	1	2	2	1
31334	W	43	12	2	2	2	2	2	2	2	2	2	2	2	2	2	2	2	2
31334	W	43	24	2	2	2	2	2	2	2	2	2	2	2	2	2	2	2	2
31334	W	43	36	2	2	2	2	2	2	2	2	2	2	2	2	2	2	2	2
31334	W	44	60	2	2	2	2	2	2	2	2	2	2	2	2	2	2	2	2
31334	W	44	72	2	2	2	2	2	2	2	2	2	2	2	2	2	2	2	2
31335	W	41	0	1	1	1	1	1	1	1	1	1	1	1	1	1	1	1	1
31335	W	41	12	2	2	2	2	2	2	2	2	2	2	2	2	2	2	2	2
31335	W	42	24	2	2	2	2	2	2	2	2	2	2	2	2	2	2	2	2
31335	W	42	36	2	2	2	2	2	2	2	2	2	2	2	2	2	2	2	2
31335	W	42	48	2	2	2	2	2	2	2	2	2	2	2	2	2	2	2	2
31335	W	42	60	2	2	2	2	2	2	2	2	2	2	2	2	2	2	2	2
31336	W	28	0	1	1	1	2	2	2	2	2	2	1	1	1	1	2	1	1
31336	W	28	12	1	1	2	2	2	2	2	2	2	1	2	2	2	2	1	1
31336	W	28	24	1	2	1	1	1	2	2	2	2	2	2	2	2	2	2	2
31336	W	28	36	2	2	2	2	2	2	2	2	2	2	2	2	2	2	2	2
31336	W	29	60	1	1	1	1	1	2	2	2	2	2	2	2	2	2	2	2
31337	W	22	0	1	1	1	2	2	1	2	2	2	1	1	1	1	1	1	1
31337	W	22	12	2	2	2	2	2	2	2	2	2	2	2	2	2	2	2	2
31337	W	22	24	1	2	2	2	2	2	2	2	2	2	2	2	2	2	2	2
31337	W	23	36	2	2	2	2	2	2	2	2	2	2	2	2	2	2	2	2
31337	W	23	48	1	2	1	1	1	2	2	2	1	1	1	1	1	1	1	1
31337	W	23	60	2	2	2	2	2	2	2	2	2	2	2	2	2	2	2	2
31338	M	48	0	1	1	1	1	1	1	1	1	1	1	1	1	1	1	1	1
31338	M	48	12	2	2	2	2	2	2	2	2	2	2	2	2	2	2	2	2
31338	M	48	24	2	2	2	2	2	2	2	2	2	2	2	2	2	2	2	2
31338	M	48	36	2	2	2	2	2	2	2	2	2	2	2	2	2	2	2	2
31338	M	49	48	1	1	1	1	1	2	2	2	2	1	1	1	1	1	1	1
31338	M	49	60	1	1	1	1	1	2	2	2	2	1	1	1	1	1	1	1
31339	M	31	0	1	1	1	1	1	1	1	1	1	1	1	1	1	1	1	1
31339	M	32	12	2	2	2	2	2	2	2	2	2	2	2	2	2	2	2	2
31339	M	32	24	2	2	2	2	2	2	2	2	2	2	2	2	2	2	2	2
31339	M	32	36	2	2	2	2	2	2	2	2	2	2	2	2	2	2	2	2
31339	M	32	48	2	2	2	2	2	2	2	2	2	2	2	2	2	2	2	2
31339	M	33	60	2	2	2	2	2	2	2	2	2	2	2	2	2	2	2	2
31340	W	29	0	1	1	1	1	2	1	1	1	1	1	1	1	1	1	1	1
31340	W	29	12	2	2	2	2	2	2	2	2	2	2	2	2	2	2	2	2
31340	W	30	24	1	1	1	1	1	2	2	2	2	2	2	2	2	2	2	2
31340	W	30	36	2	2	2	2	2	2	2	2	2	2	2	2	2	2	2	2
31340	W	30	48	2	2	2	1	1	2	2	2	2	2	2	2	2	2	2	2
31340	W	30	60	2	2	2	2	2	2	2	2	2	2	2	2	2	2	2	2
31341	W	44	0	1	1	1	1	1	1	1	1	1	1	1	1	1	1	2	1
31341	W	44	12	2	2	2	2	2	2	2	2	2	2	2	2	2	2	2	2
31341	W	44	24	2	2	2	2	2	2	2	2	2	2	2	2	2	2	2	2
31341	W	45	36	2	2	2	2	2	2	2	2	2	2	2	2	2	2	2	2
31341	W	45	48	2	2	2	2	2	2	2	2	2	2	2	2	2	2	2	2
31341	W	45	60	2	2	2	2	2	2	2	2	2	2	2	2	2	2	2	2
31342	W	47	0	1	1	1	1	1	1	1	1	1	1	1	1	1	1	1	1
31342	W	47	12	2	2	2	2	2	2	2	2	2	2	2	2	2	2	2	2
31342	W	47	24	1	1	1	2	2	2	2	2	2	1	1	1	1	1	1	1
31342	W	47	36	1	2	1	1	1	2	2	2	2	2	2	2	2	2	2	2
31342	W	48	48	1	1	1	1	2	2	2	2	1	1	1	1	1	1	1	1
31342	W	48	60	1	1	1	1	1	2	2	1	1	2	2	1	2	1	2	2
31343	W	23	0	1	1	1	1	1	1	1	2	2	1	1	1	1	2	1	1
31343	W	23	12	2	2	2	2	2	2	2	2	2	2	2	2	2	2	2	2
31343	W	24	24	2	2	2	2	2	2	2	2	2	2	2	2	2	2	2	2
31343	W	24	36	2	2	2	2	2	2	2	2	2	2	2	2	2	2	2	2
31343	W	24	48	2	2	2	2	2	2	2	2	2	2	2	2	2	2	2	2
31343	W	24	60	2	2	2	2	2	2	2	2	2	2	2	2	2	2	2	2
31344	W	21	0	1	1	1	1	1	1	1	1	1	1	1	1	1	1	1	1
31344	W	22	12	2	2	2	2	2	2	2	2	2	2	2	2	2	2	2	2
31344	W	22	24	2	2	2	2	2	2	2	2	2	2	2	2	2	2	2	2
31344	W	22	36	2	2	2	2	2	2	2	2	2	2	2	2	2	2	2	2
31344	W	22	48	2	2	2	2	2	2	2	2	2	2	2	2	2	2	2	2
31344	W	23	60	2	2	2	1	1	2	2	2	2	2	2	2	2	2	2	2
31345	W	40	0	1	1	2	2	2	2	2	2	2	2	2	2	1	2	2	1
31345	W	40	12	2	2	2	2	2	2	2	2	2	2	2	2	2	2	2	2
31345	W	41	24	2	2	2	2	2	2	2	2	2	2	2	2	2	2	2	2
31345	W	41	36	2	2	2	2	2	2	2	2	2	2	2	2	2	2	2	2
31345	W	41	48	2	2	1	1	1	2	2	2	2	1	1	1	2	2	1	2
31345	W	41	60	2	2	2	2	2	2	2	2	2	2	2	2	2	2	2	2
31346	W	36	0	1	1	1	1	1	1	1	1	1	1	1	1	1	1	1	1
31346	W	36	12	2	2	2	2	2	2	2	2	2	2	2	2	2	2	2	2
31346	W	37	24	2	2	2	2	2	2	2	2	2	2	2	2	2	2	2	2
31346	W	37	36	2	2	2	2	2	2	2	2	2	2	2	2	2	2	2	2
31346	W	37	48	2	2	2	2	2	2	2	2	2	2	2	2	2	2	2	2
31346	W	37	60	2	2	2	2	2	2	2	2	2	2	2	2	2	2	2	2
31347	W	21	0	1	1	1	1	1	1	1	2	2	1	1	1	1	1	1	1
31347	W	22	12	2	2	2	2	2	2	2	2	2	2	2	2	2	2	2	2
31347	W	22	24	2	2	2	2	2	2	2	2	2	2	2	2	2	2	2	2
31347	W	22	36	2	2	2	2	2	2	2	2	2	2	2	2	2	2	2	2
31347	W	22	48	2	2	2	2	2	2	2	2	2	2	2	2	2	2	2	2
31347	W	23	60	2	2	2	2	2	2	2	2	2	2	2	2	2	2	2	2
31348	W	39	0	1	1	1	1	1	1	1	1	1	1	1	1	1	1	1	1
31348	W	39	12	2	2	2	2	2	2	2	2	2	2	2	2	2	2	2	2
31348	W	40	24	2	2	2	2	2	2	2	2	2	2	2	2	2	2	2	2
31348	W	40	36	2	2	2	1	1	2	2	2	2	2	2	2	2	2	2	2
31348	W	40	48	2	2	2	1	1	2	2	2	2	2	2	2	2	2	2	2
31348	W	40	60	2	2	2	2	2	2	2	2	2	2	2	2	2	2	2	2
31349	W	57	0	1	1	1	1	1	1	1	1	2	1	1	1	1	2	1	1
31349	W	57	12	2	2	2	2	2	2	2	2	2	2	2	2	2	2	2	2
31349	W	57	24	2	2	2	2	2	2	2	2	2	2	2	2	2	2	2	2
31349	W	58	48	1	2	1	1	1	2	2	2	2	2	2	2	2	2	2	2
31349	W	58	60	2	2	2	2	2	2	2	2	2	2	2	2	2	2	2	2
31352	W	42	0	1	1	1	1	1	2	2	2	2	1	1	2	1	1	1	1
31352	W	42	12	1	2	2	1	1	2	2	2	2	1	1	1	1	2	1	1
31352	W	42	24	2	2	2	2	2	2	2	2	2	2	2	2	2	2	2	2
31352	W	43	48	2	2	2	2	2	2	2	2	2	2	2	2	2	2	2	2
31352	W	43	60	2	2	2	2	2	2	2	2	2	2	2	2	2	2	2	2
31353	W	19	0	1	1	1	1	1	1	1	2	2	1	1	1	1	1	1	1
31353	W	19	12	2	2	2	2	2	2	2	2	2	2	2	2	2	2	2	2
31353	W	19	24	2	2	2	2	2	2	2	2	2	2	2	2	2	2	2	2
31353	W	20	36	2	2	2	2	2	2	2	2	2	2	2	2	2	2	2	2
31353	W	20	48	2	2	2	1	1	2	2	2	2	2	2	2	2	2	2	2
31353	W	20	60	2	2	2	2	2	2	2	2	2	2	2	2	2	2	2	2
31354	W	52	0	1	1	1	1	1	1	1	1	1	1	1	1	1	1	1	1
31354	W	53	12	2	2	2	2	2	2	2	2	2	2	2	2	2	2	2	2
31354	W	53	24	2	2	2	2	2	2	2	2	2	2	2	2	2	2	2	2
31354	W	53	36	2	2	2	2	2	2	2	2	2	2	2	2	2	2	2	2
31354	W	53	48	2	2	2	2	2	2	2	2	2	2	2	2	2	2	2	2
31354	W	53	60	2	2	2	2	2	2	2	2	2	2	2	2	2	2	2	2
31355	W	24	0	1	1	1	1	1	1	1	1	1	1	1	1	1	1	1	1
31355	W	24	12	2	2	2	2	2	2	2	2	2	2	2	2	2	2	2	2
31355	W	24	24	2	2	2	1	1	2	2	2	2	2	2	2	2	2	2	2
31355	W	25	36	2	2	2	2	2	2	2	2	2	2	2	2	2	2	2	2
31355	W	25	48	1	1	1	1	1	2	2	2	2	1	1	1	1	1	1	1
31355	W	25	60	2	2	1	1	1	2	2	2	2	2	2	2	2	2	2	2
31356	W	25	0	1	1	1	1	1	1	1	1	1	1	1	1	1	1	1	1
31356	W	25	12	2	2	2	2	2	2	2	2	2	2	2	2	2	2	2	2
31356	W	26	24	1	1	1	1	2	2	2	0	1	1	1	1	1	1	1	1
31356	W	26	36	2	2	2	2	2	2	2	2	2	2	2	2	2	2	2	2
31356	W	26	48	2	2	2	2	2	2	2	2	2	2	2	2	2	2	2	2
31356	W	26	60	2	2	2	2	2	2	2	2	2	2	2	2	2	2	2	2
31357	M	23	0	1	1	1	1	1	1	1	1	1	1	1	1	1	1	1	1
31357	M	24	12	2	2	2	2	2	2	2	2	2	2	2	2	2	2	2	2
31357	M	24	24	1	1	1	1	2	2	2	1	1	1	1	1	1	1	1	1
31357	M	24	36	2	2	2	2	2	2	2	2	2	2	2	2	2	2	2	2
31357	M	24	48	2	2	2	2	2	2	2	2	2	2	2	2	2	2	2	2
31357	M	24	60	2	2	2	2	2	2	2	2	2	2	2	2	2	2	2	2
31358	W	46	0	2	1	1	1	1	2	2	2	2	1	2	1	1	2	1	2
31358	W	47	12	2	1	1	2	2	2	2	2	2	2	2	2	2	2	2	2
31358	W	47	24	2	2	2	2	2	2	2	2	2	2	2	2	2	2	2	2
31358	W	47	36	2	2	2	2	2	2	2	2	2	2	2	2	2	2	2	2
31358	W	47	48	1	1	1	1	2	2	2	2	1	1	1	1	1	2	1	2
31358	W	48	60	2	2	2	2	2	2	2	2	2	2	2	2	2	2	2	2
31359	W	44	0	1	1	1	1	1	1	1	1	1	1	1	1	1	1	1	1
31359	W	44	12	2	2	2	2	2	2	2	2	2	2	2	2	2	2	2	2
31359	W	44	24	2	2	2	2	2	2	2	2	2	2	2	2	2	2	2	2
31359	W	45	48	2	2	2	2	2	2	2	2	2	2	2	2	2	2	2	2
31359	W	45	60	2	2	2	1	1	2	2	2	2	2	2	2	2	2	2	2
31360	W	15	0	1	1	1	3	3	3	3	3	3	1	3	3	1	3	3	1
31360	W	15	12	2	2	2	1	1	2	2	2	2	2	2	2	2	2	2	2
31360	W	15	24	2	2	2	2	2	2	2	2	2	2	2	2	2	2	2	2
31360	W	15	36	2	2	2	2	2	2	2	2	2	2	2	2	2	2	2	2
31360	W	16	48	2	2	2	2	2	2	2	2	2	2	2	2	2	2	2	2
31360	W	16	60	2	2	2	2	2	2	2	2	2	2	2	2	2	2	2	2
31362	W	36	0	1	1	1	1	1	1	1	1	1	1	1	1	1	1	1	1
31362	W	36	12	2	2	2	2	2	2	2	2	2	2	2	2	2	2	2	2
31362	W	36	24	2	2	2	2	2	2	2	2	2	2	2	2	2	2	2	2
31362	W	37	36	2	2	2	2	2	2	2	2	2	2	2	2	2	2	2	2
31362	W	37	48	2	2	2	2	2	2	2	2	2	2	2	2	2	2	2	2
31362	W	37	60	2	2	2	2	2	2	2	2	2	2	2	2	2	2	2	2
31363	W	23	0	1	1	1	1	1	1	1	1	1	1	1	1	1	1	1	1
31363	W	23	12	2	2	2	2	2	2	2	2	2	2	2	2	2	2	2	2
31363	W	24	24	2	2	2	2	2	2	2	2	2	2	2	2	2	2	2	2
31363	W	24	48	1	1	1	1	1	2	2	2	2	1	1	1	1	1	1	1
31363	W	24	60	1	1	1	1	1	2	2	2	2	1	1	2	1	2	1	1
31364	W	43	0	1	1	1	1	1	1	1	2	2	1	1	2	1	2	1	1
31364	W	43	12	2	2	2	2	2	2	2	2	2	2	2	2	2	2	2	2
31364	W	43	24	2	2	2	2	2	2	2	2	2	2	2	2	2	2	2	2
31364	W	44	36	2	2	2	2	2	2	2	2	2	2	2	2	2	2	2	2
31364	W	44	48	2	2	2	2	2	2	2	2	2	1	1	1	1	1	1	1
31364	W	44	60	2	2	2	2	2	2	2	2	2	2	2	2	2	2	2	2
31365	W	20	0	2	2	2	2	1	2	1	2	2	2	1	2	2	2	1	1
31365	W	20	12	2	2	2	2	2	2	2	2	2	2	2	2	2	2	2	2
31365	W	20	24	2	2	2	2	2	2	2	2	2	2	2	2	2	2	2	2
31365	W	21	48	2	2	2	2	2	2	2	2	2	2	2	2	2	2	2	2
31365	W	21	60	2	2	2	2	2	2	2	2	2	2	2	2	2	2	2	2
31366	M	18	0	2	2	1	2	2	1	2	1	2	2	1	2	1	2	1	1
31366	M	18	12	2	2	2	1	2	2	2	2	2	1	1	2	1	2	1	1
31366	M	18	24	2	2	2	2	2	2	2	2	2	2	2	2	2	2	2	2
31366	M	19	36	2	2	2	2	2	2	2	2	2	2	2	2	2	2	2	2
31366	M	19	48	2	2	2	2	2	2	2	2	2	2	2	2	2	2	2	2
31366	M	19	60	2	2	2	2	2	2	2	2	2	2	2	2	2	2	2	2
31367	W	39	0	1	1	1	1	1	1	1	1	1	1	1	1	1	1	1	1
31367	W	39	12	2	2	2	2	2	2	2	2	2	2	2	2	2	2	2	2
31367	W	40	24	2	2	2	2	2	2	2	2	2	2	2	2	2	2	2	2
31367	W	40	36	2	2	2	2	2	2	2	2	2	2	2	2	2	2	2	2
31367	W	40	48	2	2	2	2	2	2	2	2	2	2	2	2	2	2	2	2
31367	W	40	60	2	2	2	2	2	2	2	2	1	1	2	2	2	2	2	2
31368	M	27	0	1	1	1	1	2	2	2	2	2	1	1	1	1	1	1	1
31368	M	27	12	2	2	2	2	2	2	2	2	2	2	2	2	2	2	2	2
31368	M	27	24	2	2	2	2	2	2	2	2	2	2	2	2	2	2	2	2
31368	M	28	48	2	2	2	2	2	2	2	2	2	2	2	2	2	2	2	2
31368	M	28	60	2	2	2	2	2	2	2	2	2	2	2	2	2	2	2	2
31372	W	34	0	1	1	1	1	1	1	1	2	1	1	1	1	1	2	1	1
31372	W	35	12	2	2	2	2	2	2	2	2	2	2	2	2	2	2	2	2
31372	W	35	24	2	2	2	2	2	2	2	2	2	2	2	2	2	2	2	2
31372	W	35	36	2	2	2	2	2	2	2	2	2	2	2	2	2	2	2	2
31372	W	35	48	2	2	2	1	1	2	2	2	2	2	2	2	2	2	2	2
31372	W	35	60	2	2	2	1	1	2	2	2	2	2	2	2	2	2	2	2
31373	M	20	0	1	1	2	2	2	2	2	2	2	1	1	2	1	2	1	1
31373	M	20	12	2	2	2	2	2	2	2	2	2	2	2	2	2	2	2	2
31373	M	20	24	2	2	2	2	2	2	2	2	2	2	2	2	2	2	2	2
31373	M	21	36	2	2	2	2	2	2	2	2	2	2	2	2	2	2	2	2
31373	M	21	48	1	1	1	2	2	2	2	2	2	2	2	2	2	2	2	2
31373	M	21	60	2	2	2	2	2	2	2	2	2	2	2	2	2	2	2	1
31374	M	25	0	1	1	1	1	1	1	2	2	2	1	1	1	1	2	1	1
31374	M	25	12	2	2	2	2	2	2	2	2	2	2	2	2	2	2	2	2
31374	M	25	24	2	2	2	2	2	2	2	2	2	2	2	2	2	2	2	2
31374	M	26	36	2	2	2	2	2	2	2	2	2	2	2	2	2	2	2	2
31374	M	26	48	1	1	1	1	1	2	2	2	2	1	1	1	1	1	1	1
31374	M	26	60	2	2	2	2	2	2	2	2	2	2	2	2	2	2	2	2
31375	W	25	0	1	1	1	1	1	1	1	1	1	1	1	1	1	1	1	1
31375	W	25	12	2	2	2	1	1	2	2	2	2	1	2	2	2	2	2	2
31375	W	25	24	2	2	2	2	2	2	2	2	2	2	2	2	2	2	2	2
31375	W	26	48	2	2	2	2	2	2	2	2	2	1	1	1	1	1	1	1
31375	W	26	60	2	2	2	2	2	2	2	2	2	2	2	2	2	2	2	2
31376	W	50	0	1	1	1	1	1	1	1	1	1	1	1	1	1	1	1	1
31376	W	50	12	2	2	2	1	1	2	2	2	2	2	2	2	2	2	2	2
31376	W	50	24	2	2	2	2	2	2	2	2	2	2	2	2	2	2	2	2
31376	W	51	48	2	2	2	2	2	2	2	2	2	2	2	2	2	2	2	2
31376	W	51	60	2	2	2	2	2	2	2	2	2	2	2	2	2	2	2	2
31377	W	40	0	1	1	1	1	1	1	1	1	1	1	1	1	1	1	1	1
31377	W	40	12	1	2	2	1	1	2	2	2	2	2	2	2	2	2	2	2
31377	W	41	24	1	1	1	1	1	1	1	1	1	1	1	1	1	1	1	1
31377	W	41	48	2	2	2	2	2	2	2	2	2	2	2	2	2	2	2	2
31377	W	41	60	2	2	2	2	2	2	2	2	2	2	2	2	2	2	2	2
31378	M	27	0	1	1	1	1	1	1	1	1	1	1	1	1	1	1	1	1
31378	M	27	12	2	2	2	2	2	2	2	2	2	2	2	2	2	2	2	2
31378	M	27	24	2	2	2	2	2	2	2	2	2	2	2	2	2	2	2	2
31378	M	28	36	2	2	2	2	2	2	2	2	2	2	2	2	2	2	2	2
31378	M	28	48	2	2	2	2	2	2	2	2	2	2	2	2	2	2	2	2
31378	M	28	60	2	2	2	2	2	2	2	2	2	2	2	2	2	2	2	2
31379	M	29	0	1	1	1	1	1	1	1	2	1	1	1	1	1	1	1	1
31379	M	29	12	2	2	2	2	2	2	2	2	2	2	2	2	2	2	2	2
31379	M	29	24	2	2	2	2	2	2	2	2	2	2	2	2	2	2	2	2
31379	M	30	48	2	2	2	2	2	2	2	2	2	2	2	2	2	2	2	2
31379	M	30	60	2	2	2	2	2	2	2	2	2	2	2	2	2	2	2	2
31380	W	33	0	1	1	1	1	1	1	1	1	1	1	1	1	1	1	1	1
31380	W	34	12	2	2	2	2	2	2	2	2	2	2	2	2	2	2	2	2
31380	W	34	24	2	2	2	2	2	2	2	2	2	2	2	2	2	2	2	2
31380	W	34	36	2	2	2	2	2	2	2	2	2	2	2	2	2	2	2	2
31380	W	34	48	1	1	1	1	1	2	2	2	2	2	2	2	2	2	2	2
31380	W	34	60	2	2	2	2	2	2	2	2	2	2	2	2	2	2	2	2
31382	W	37	0	1	1	1	1	1	1	1	1	1	1	1	1	1	1	1	1
31382	W	37	12	2	2	2	2	2	2	2	2	2	2	2	2	2	2	2	2
31382	W	37	24	2	2	2	2	2	2	2	2	2	2	2	2	2	2	2	2
31382	W	37	36	2	2	2	2	2	2	2	2	2	2	2	2	2	2	2	2
31382	W	38	48	2	2	2	2	2	2	2	2	2	1	1	1	1	1	1	1
31382	W	38	60	2	2	2	2	2	2	2	2	2	2	2	2	2	2	2	2
31383	W	30	0	1	1	1	1	1	1	1	1	1	1	1	1	1	1	1	1
31383	W	30	12	2	2	2	2	2	2	2	2	2	2	2	2	2	2	2	2
31383	W	30	24	2	2	2	2	2	2	2	2	2	2	2	2	2	2	2	2
31383	W	30	36	2	2	2	2	2	2	2	2	2	2	2	2	2	2	2	2
31383	W	31	48	2	2	2	2	2	2	2	2	2	2	2	2	2	2	2	2
31383	W	31	60	2	2	2	2	2	2	2	2	2	2	2	2	2	2	2	2
31384	W	21	0	1	1	1	1	1	1	1	1	1	1	1	1	1	1	1	1
31384	W	21	12	2	2	2	2	2	2	2	2	2	2	2	2	2	2	2	2
31384	W	21	24	2	2	2	2	2	2	2	2	2	2	2	2	2	2	2	2
31384	W	21	36	2	2	2	2	2	2	2	2	2	2	2	2	2	2	2	2
31384	W	22	48	2	2	2	2	2	2	2	2	2	2	2	2	2	2	2	2
31384	W	22	60	2	2	2	2	2	2	2	2	2	2	2	2	2	2	2	2
31385	M	31	0	1	1	1	1	1	1	1	1	1	1	1	1	1	1	1	1
31385	M	31	12	2	2	2	2	2	2	2	2	2	2	2	2	2	2	2	2
31385	M	31	24	2	2	2	2	2	2	2	2	2	2	2	2	2	2	2	2
31385	M	32	36	2	2	2	2	2	2	2	2	2	2	2	2	2	2	2	2
31385	M	32	48	2	2	2	2	2	2	2	2	2	2	2	2	2	2	2	2
31385	M	32	60	2	2	2	2	2	2	2	2	2	2	2	2	2	2	2	2
31389	W	25	0	1	1	1	1	1	1	1	1	1	1	1	1	1	1	1	1
31389	W	25	12	2	2	2	2	2	2	2	2	2	2	2	2	2	2	2	2
31389	W	25	24	2	2	2	2	2	2	2	2	2	2	2	2	2	2	2	2
31389	W	26	36	2	2	2	2	2	2	2	2	2	2	2	2	2	2	2	2
31389	W	26	48	2	2	2	2	2	2	2	2	2	2	2	2	2	2	2	2
31390	W	17	0	1	1	1	1	1	1	1	1	1	1	1	1	1	1	1	1
31390	W	17	12	2	2	2	2	2	2	2	2	2	2	2	2	2	2	2	2
31390	W	18	24	2	2	2	2	2	2	2	2	2	2	2	2	2	2	2	2
31390	W	18	36	2	2	2	2	2	2	2	2	2	2	2	2	2	2	2	2
31390	W	18	48	2	2	2	2	2	2	2	2	2	2	2	2	2	2	2	2
31390	W	18	60	2	2	2	2	2	2	2	2	2	2	2	2	2	2	2	2
31391	W	54	0	1	1	1	1	1	1	1	2	2	1	1	1	1	1	1	1
31391	W	55	12	2	2	2	1	1	2	2	2	2	2	2	2	2	2	2	2
31391	W	55	24	1	1	1	1	1	2	2	2	2	2	2	2	2	2	2	1
31391	W	55	36	2	2	2	2	2	2	2	2	1	1	1	1	1	1	1	1
31391	W	55	48	2	2	2	2	2	2	2	2	2	2	2	2	2	2	2	2
31392	M	22	0	1	1	1	1	1	1	1	1	1	1	1	1	1	1	1	1
31392	M	22	12	2	2	2	2	2	2	2	2	2	2	2	2	2	2	2	2
31392	M	22	24	2	2	2	2	2	2	2	2	2	2	2	2	2	2	2	2
31392	M	23	36	2	2	2	2	2	2	2	2	2	2	2	2	2	2	2	2
31392	M	23	48	2	2	2	2	2	2	2	2	2	2	2	2	2	2	2	2
